# Supplementary material for: 7-Fluoro-2-(prop-2-en-1-ylsulfan­yl)-3-(1H-1,2,4-triazol-1-yl)-4H-thio­chromen-4-one
Source: Acta Crystallogr Sect E Struct Rep Online. 2011 Jun 22;67(Pt 7):o1777. doi: 10.1107/S1600536811022665 (PMC3151981; doi:10.1107/S1600536811022665)
Supplement: Supplementary file 1 [file e-67-o1777-sup1.cif]

##############################################################################
#                                                                            #
# This CIF contains the data in a paper accepted for publication in          #
# Acta Crystallographica Section E. It conforms to the requirements of       #
# Notes for Authors for Acta Crystallographica Section E, and has been       #
# peer reviewed under the auspices of the IUCr Commission on Journals.       #
#                                                                            #
# Full details of the Crystallographic Information File format               #
# are given in the paper "The Crystallographic Information File (CIF):       #
# a New Standard Archive File for Crystallography" by S. R. Hall, F. H.      #
# Allen and I. D. Brown [Acta Cryst. (1991), A47, 655-685].                  #
#                                                                            #
# The current version of the core CIF dictionary is obtainable from          #
# ftp://ftp.iucr.org/pub/cif_core.dic.                                       #
#                                                                            #
# Software is freely available for graphical display of the structure(s)     #
# in this CIF. For information consult the CIF software page                 #
# http://www.iucr.org/resources/cif/software.                                #
#                                                                            #
# This file may be used for bona fide research purposes within the           #
# scientific community so long as proper attribution is given to the journal # 
# article from which it was obtained.                                        #
#                                                                            #
##############################################################################
data_I
_audit_creation_method     SHELXL-97
_chemical_name_systematic
;
7-Fluoro-2-(prop-2-en-1-ylsulfanyl)-3-(1<i>H</i>-1,2,4-triazol-1-yl)-
4<i>H</i>-thiochromen-4-one
;
_chemical_name_common     ?
_chemical_formula_moiety     'C14 H10 F N3 O S2'
_chemical_formula_sum     'C14 H10 F N3 O S2'
_chemical_formula_iupac     'C14 H10 F N3 O S2'
_chemical_formula_weight     319.39
_chemical_melting_point     385
_symmetry_cell_setting     triclinic
_symmetry_space_group_name_H-M     'P -1'
_symmetry_space_group_name_Hall     '-P 1'
loop_
    _symmetry_equiv_pos_as_xyz
    'x, y, z'
    '-x, -y, -z'
_cell_length_a     8.1730(16)
_cell_length_b     11.646(2)
_cell_length_c     15.124(3)
_cell_angle_alpha     82.43(3)
_cell_angle_beta     83.98(3)
_cell_angle_gamma     80.14(3)
_cell_volume     1400.9(5)
_cell_formula_units_Z     4
_cell_measurement_reflns_used     25
_cell_measurement_theta_min     9
_cell_measurement_theta_max     12
_cell_measurement_temperature     293(2)
_exptl_crystal_description     block
_exptl_crystal_colour     yellow
_exptl_crystal_size_max     0.20
_exptl_crystal_size_mid     0.10
_exptl_crystal_size_min     0.10
_exptl_crystal_density_diffrn     1.514
_exptl_crystal_density_meas     ?
_exptl_crystal_density_method     'not measured'
_exptl_crystal_F_000     656
_exptl_absorpt_coefficient_mu     0.392
_exptl_absorpt_correction_type     psi-scan
_exptl_absorpt_process_details     '(North <i>et al.</i>, 1968)'
_exptl_absorpt_correction_T_min     0.926
_exptl_absorpt_correction_T_max     0.962
_exptl_special_details
;
;
_diffrn_ambient_temperature     293(2)
_diffrn_radiation_type     MoK\a
_diffrn_radiation_wavelength     0.71073
_diffrn_radiation_source     'fine-focus sealed tube'
_diffrn_radiation_monochromator     graphite
_diffrn_measurement_device_type     'Enraf--Nonius CAD-4'
_diffrn_measurement_method     \w/2\q
_diffrn_detector_area_resol_mean     ?
_diffrn_reflns_number     5541
_diffrn_reflns_av_R_equivalents     0.0368
_diffrn_reflns_av_sigmaI/netI     0.0634
_diffrn_reflns_theta_min     1.36
_diffrn_reflns_theta_max     25.46
_diffrn_reflns_theta_full     25.46
_diffrn_measured_fraction_theta_max     0.992
_diffrn_measured_fraction_theta_full     0.992
_diffrn_reflns_limit_h_min     0
_diffrn_reflns_limit_h_max     9
_diffrn_reflns_limit_k_min     -13
_diffrn_reflns_limit_k_max     14
_diffrn_reflns_limit_l_min     -18
_diffrn_reflns_limit_l_max     18
_diffrn_standards_number     3
_diffrn_standards_interval_count     200
_diffrn_standards_interval_time     120
_diffrn_standards_decay_%     1
_refine_special_details
;
Refinement of <i>F</i>^2^ against ALL reflections. The weighted <i>R</i>-factor
<i>wR</i> and goodness of fit <i>S</i> are based on <i>F</i>^2^, conventional
<i>R</i>-factors <i>R</i> are based on <i>F</i>, with <i>F</i> set to zero for
negative <i>F</i>^2^. The threshold expression of <i>F</i>^2^ >
\s(<i>F</i>^2^) is used only for calculating <i>R</i>-factors(gt) <i>etc</i>.
and is not relevant to the choice of reflections for refinement.
<i>R</i>-factors based on <i>F</i>^2^ are statistically about twice as large
as those based on <i>F</i>, and <i>R</i>- factors based on ALL data will be
even larger.
;
_reflns_number_total     5149
_reflns_number_gt     3087
_reflns_threshold_expression     I>2sigma(I)
_refine_ls_structure_factor_coef     Fsqd
_refine_ls_matrix_type     full
_refine_ls_R_factor_all     0.1174
_refine_ls_R_factor_gt     0.0685
_refine_ls_wR_factor_gt     0.1542
_refine_ls_wR_factor_ref     0.1756
_refine_ls_goodness_of_fit_ref     1.008
_refine_ls_restrained_S_all     1.028
_refine_ls_number_reflns     5149
_refine_ls_number_parameters     379
_refine_ls_number_restraints     1
_refine_ls_hydrogen_treatment     constr
_refine_ls_weighting_scheme     calc
_refine_ls_weighting_details
         'calc w=1/[\s^2^(Fo^2^)+(0.0800P)^2^+1.0000P] where P=(Fo^2^+2Fc^2^)/3'
_atom_sites_solution_hydrogens     geom
_atom_sites_solution_primary     direct
_atom_sites_solution_secondary     difmap
_refine_ls_shift/su_max     0.001
_refine_ls_shift/su_mean     0.000
_refine_diff_density_max     0.523
_refine_diff_density_min     -0.404
_refine_ls_extinction_method     none
_refine_ls_extinction_coef     ?
loop_
    _atom_type_symbol
    _atom_type_description
    _atom_type_scat_dispersion_real
    _atom_type_scat_dispersion_imag
    _atom_type_scat_source
    'C' 'C' 0.0033 0.0016
                         'International Tables Vol C Tables 4.2.6.8 and 6.1.1.4'
    'H' 'H' 0.0000 0.0000
                         'International Tables Vol C Tables 4.2.6.8 and 6.1.1.4'
    'N' 'N' 0.0061 0.0033
                         'International Tables Vol C Tables 4.2.6.8 and 6.1.1.4'
    'O' 'O' 0.0106 0.0060
                         'International Tables Vol C Tables 4.2.6.8 and 6.1.1.4'
    'F' 'F' 0.0171 0.0103
                         'International Tables Vol C Tables 4.2.6.8 and 6.1.1.4'
    'S' 'S' 0.1246 0.1234
                         'International Tables Vol C Tables 4.2.6.8 and 6.1.1.4'
_computing_data_collection     'CAD-4 Software (Enraf--Nonius, 1985)'
_computing_cell_refinement     'CAD-4 Software (Enraf--Nonius, 1985)'
_computing_data_reduction     'XCAD4 (Harms & Wocadlo, 1995)'
_computing_structure_solution     'SHELXS97 (Sheldrick, 2008)'
_computing_structure_refinement     'SHELXL97 (Sheldrick, 2008)'
_computing_molecular_graphics     'PLATON (Spek, 2009)'
_computing_publication_material     'SHELXTL (Sheldrick, 2008)'
loop_
    _atom_site_type_symbol
    _atom_site_label
    _atom_site_fract_x
    _atom_site_fract_y
    _atom_site_fract_z
    _atom_site_U_iso_or_equiv
    _atom_site_adp_type
    _atom_site_calc_flag
    _atom_site_refinement_flags
    _atom_site_occupancy
    _atom_site_symmetry_multiplicity
    _atom_site_disorder_assembly
    _atom_site_disorder_group
    S S1 0.44048(18) 0.30108(12) 0.42901(7) 0.0563(4) Uani d . 1 1 . .
    O O1 0.3291(5) 0.4374(3) 0.69021(19) 0.0718(11) Uani d . 1 1 . .
    F F1 0.0540(4) 0.6601(3) 0.3288(2) 0.0787(10) Uani d . 1 1 . .
    N N1 0.5146(5) 0.2210(3) 0.6888(2) 0.0472(10) Uani d . 1 1 . .
    C C1 0.2380(6) 0.4976(4) 0.3820(3) 0.0511(12) Uani d . 1 1 . .
    H H1A 0.2597 0.4748 0.3247 0.061 Uiso calc R 1 1 . .
    S S2 0.64594(19) 0.10674(12) 0.52776(8) 0.0604(4) Uani d . 1 1 . .
    N N2 0.6087(6) 0.1689(4) 0.8194(3) 0.0640(12) Uani d . 1 1 . .
    C C2 0.1322(7) 0.5970(5) 0.3969(3) 0.0538(13) Uani d . 1 1 . .
    C C3 0.1006(6) 0.6363(4) 0.4802(3) 0.0552(13) Uani d . 1 1 . .
    H H3A 0.0285 0.7057 0.4886 0.066 Uiso calc R 1 1 . .
    N N3 0.4931(6) 0.1073(4) 0.7111(2) 0.0610(12) Uani d . 1 1 . .
    C C4 0.1774(6) 0.5709(4) 0.5491(3) 0.0526(13) Uani d . 1 1 . .
    H H4A 0.1579 0.5967 0.6054 0.063 Uiso calc R 1 1 . .
    C C5 0.2847(6) 0.4662(4) 0.5386(3) 0.0414(11) Uani d . 1 1 . .
    C C6 0.3135(6) 0.4303(4) 0.4532(3) 0.0419(11) Uani d . 1 1 . .
    C C7 0.3553(6) 0.3979(4) 0.6171(3) 0.0495(12) Uani d . 1 1 . .
    C C8 0.4592(6) 0.2856(4) 0.6084(3) 0.0428(11) Uani d . 1 1 . .
    C C9 0.5093(6) 0.2390(4) 0.5298(3) 0.0457(11) Uani d . 1 1 . .
    C C10 0.5830(7) 0.2549(5) 0.7553(3) 0.0563(14) Uani d . 1 1 . .
    H H10A 0.6088 0.3295 0.7559 0.068 Uiso calc R 1 1 . .
    C C11 0.5504(8) 0.0820(5) 0.7890(3) 0.0659(16) Uani d . 1 1 . .
    H H11A 0.5510 0.0085 0.8218 0.079 Uiso calc R 1 1 . .
    C C12 0.7155(8) 0.1027(5) 0.4101(3) 0.0734(18) Uani d . 1 1 . .
    H H12A 0.6357 0.0727 0.3799 0.088 Uiso calc R 1 1 . .
    H H12B 0.7267 0.1810 0.3817 0.088 Uiso calc R 1 1 . .
    C C13 0.8773(11) 0.0255(7) 0.4051(4) 0.108(3) Uani d D 1 1 . .
    H H13A 0.9647 0.0519 0.4269 0.129 Uiso calc R 1 1 . .
    C C14 0.9121(11) -0.0722(6) 0.3748(4) 0.112(3) Uani d D 1 1 . .
    H H14A 0.8299 -0.1031 0.3520 0.134 Uiso calc R 1 1 . .
    H H14B 1.0201 -0.1134 0.3751 0.134 Uiso calc R 1 1 . .
    S S3 0.24689(18) 0.41381(11) 0.89646(7) 0.0544(4) Uani d . 1 1 . .
    S S4 0.1326(2) 0.20977(13) 1.00091(8) 0.0656(4) Uani d . 1 1 . .
    F F2 0.4001(4) 0.8034(3) 0.78292(18) 0.0770(10) Uani d . 1 1 . .
    N N4 0.1606(5) 0.3240(3) 1.1599(2) 0.0478(10) Uani d . 1 1 . .
    N N5 0.0575(6) 0.2723(4) 1.2953(3) 0.0605(12) Uani d . 1 1 . .
    N N6 0.2392(6) 0.2129(4) 1.1815(3) 0.0635(13) Uani d . 1 1 . .
    O O2 0.2657(5) 0.5303(3) 1.15925(19) 0.0618(10) Uani d . 1 1 . .
    C C15 0.3312(6) 0.6232(4) 0.8431(3) 0.0516(13) Uani d . 1 1 . .
    H H15A 0.3294 0.6027 0.7859 0.062 Uiso calc R 1 1 . .
    C C16 0.3687(7) 0.7272(5) 0.8545(3) 0.0553(13) Uani d . 1 1 . .
    C C17 0.3756(7) 0.7615(5) 0.9382(3) 0.0568(13) Uani d . 1 1 . .
    H H17A 0.4038 0.8339 0.9444 0.068 Uiso calc R 1 1 . .
    C C18 0.3395(6) 0.6851(4) 1.0112(3) 0.0518(13) Uani d . 1 1 . .
    H H18A 0.3440 0.7063 1.0680 0.062 Uiso calc R 1 1 . .
    C C19 0.2964(6) 0.5765(4) 1.0038(3) 0.0417(11) Uani d . 1 1 . .
    C C20 0.2946(6) 0.5460(4) 0.9182(3) 0.0431(11) Uani d . 1 1 . .
    C C21 0.2567(6) 0.4993(4) 1.0857(3) 0.0428(11) Uani d . 1 1 . .
    C C22 0.2014(6) 0.3908(4) 1.0784(3) 0.0416(11) Uani d . 1 1 . .
    C C23 0.1920(6) 0.3458(4) 1.0007(3) 0.0463(12) Uani d . 1 1 . .
    C C24 0.0550(6) 0.3569(5) 1.2292(3) 0.0528(13) Uani d . 1 1 . .
    H H24A -0.0114 0.4301 1.2301 0.063 Uiso calc R 1 1 . .
    C C25 0.1744(8) 0.1885(5) 1.2630(3) 0.0685(16) Uani d . 1 1 . .
    H H25A 0.2072 0.1171 1.2969 0.082 Uiso calc R 1 1 . .
    C C26 0.0874(8) 0.2065(5) 0.8870(3) 0.0665(16) Uani d . 1 1 . .
    H H26A 0.0070 0.2745 0.8682 0.080 Uiso calc R 1 1 . .
    H H26B 0.1882 0.2071 0.8470 0.080 Uiso calc R 1 1 . .
    C C27 0.0185(10) 0.0971(6) 0.8850(4) 0.094(2) Uani d . 1 1 . .
    H H27A -0.0860 0.0931 0.9150 0.113 Uiso calc R 1 1 . .
    C C28 0.0857(11) 0.0102(6) 0.8476(4) 0.105(3) Uani d . 1 1 . .
    H H28C 0.1904 0.0097 0.8166 0.126 Uiso calc R 1 1 . .
    H H28A 0.0315 -0.0543 0.8504 0.126 Uiso calc R 1 1 . .
loop_
    _atom_site_aniso_label
    _atom_site_aniso_U_11
    _atom_site_aniso_U_22
    _atom_site_aniso_U_33
    _atom_site_aniso_U_12
    _atom_site_aniso_U_13
    _atom_site_aniso_U_23
    S1 0.0737(10) 0.0671(9) 0.0274(6) 0.0032(7) -0.0070(5) -0.0204(5)
    O1 0.108(3) 0.080(3) 0.0250(16) 0.005(2) -0.0030(17) -0.0291(16)
    F1 0.091(3) 0.081(2) 0.0559(18) 0.0140(19) -0.0192(17) -0.0051(16)
    N1 0.067(3) 0.052(2) 0.0259(18) -0.015(2) -0.0017(17) -0.0117(16)
    C1 0.056(3) 0.068(3) 0.033(2) -0.012(3) -0.004(2) -0.014(2)
    S2 0.0812(10) 0.0641(9) 0.0325(6) 0.0045(7) -0.0051(6) -0.0139(6)
    N2 0.086(4) 0.068(3) 0.040(2) -0.010(3) -0.017(2) -0.007(2)
    C2 0.060(3) 0.059(3) 0.042(3) -0.009(3) -0.007(2) -0.003(2)
    C3 0.054(3) 0.055(3) 0.054(3) -0.002(3) 0.001(2) -0.013(2)
    N3 0.095(4) 0.059(3) 0.034(2) -0.022(2) -0.005(2) -0.0076(18)
    C4 0.060(3) 0.063(3) 0.035(2) -0.009(3) 0.005(2) -0.015(2)
    C5 0.043(3) 0.054(3) 0.030(2) -0.012(2) 0.0027(19) -0.0129(19)
    C6 0.047(3) 0.054(3) 0.028(2) -0.012(2) -0.0005(19) -0.0150(19)
    C7 0.056(3) 0.068(3) 0.029(2) -0.017(3) 0.003(2) -0.018(2)
    C8 0.055(3) 0.052(3) 0.025(2) -0.017(2) -0.0035(19) -0.0091(19)
    C9 0.051(3) 0.058(3) 0.033(2) -0.016(2) -0.002(2) -0.014(2)
    C10 0.079(4) 0.056(3) 0.038(3) -0.011(3) -0.014(2) -0.016(2)
    C11 0.099(5) 0.066(4) 0.034(3) -0.019(3) -0.003(3) -0.006(2)
    C12 0.089(4) 0.084(4) 0.034(3) 0.028(3) -0.001(3) -0.018(3)
    C13 0.143(7) 0.116(6) 0.047(4) 0.031(5) -0.007(4) -0.013(4)
    C14 0.152(8) 0.096(6) 0.077(5) 0.025(5) -0.022(5) -0.018(4)
    S3 0.0840(10) 0.0579(8) 0.0237(5) -0.0125(7) -0.0015(5) -0.0138(5)
    S4 0.0998(12) 0.0617(9) 0.0420(7) -0.0247(8) -0.0080(7) -0.0136(6)
    F2 0.113(3) 0.081(2) 0.0412(16) -0.039(2) -0.0052(16) 0.0077(15)
    N4 0.062(3) 0.057(3) 0.0225(18) -0.005(2) -0.0003(17) -0.0076(16)
    N5 0.076(3) 0.064(3) 0.039(2) -0.014(2) 0.013(2) -0.008(2)
    N6 0.089(4) 0.056(3) 0.036(2) 0.001(2) 0.010(2) -0.0021(18)
    O2 0.098(3) 0.071(2) 0.0242(16) -0.025(2) -0.0040(16) -0.0166(15)
    C15 0.065(3) 0.061(3) 0.031(2) -0.013(3) -0.006(2) -0.006(2)
    C16 0.064(4) 0.065(3) 0.036(3) -0.016(3) 0.000(2) 0.001(2)
    C17 0.075(4) 0.059(3) 0.041(3) -0.020(3) -0.005(2) -0.008(2)
    C18 0.065(3) 0.060(3) 0.033(2) -0.011(3) -0.008(2) -0.011(2)
    C19 0.045(3) 0.051(3) 0.028(2) 0.000(2) -0.0042(18) -0.0087(19)
    C20 0.044(3) 0.052(3) 0.033(2) -0.004(2) -0.0044(19) -0.0087(19)
    C21 0.047(3) 0.056(3) 0.025(2) -0.004(2) -0.0011(18) -0.0099(19)
    C22 0.046(3) 0.049(3) 0.029(2) -0.005(2) -0.0012(19) -0.0078(19)
    C23 0.056(3) 0.052(3) 0.030(2) -0.002(2) -0.002(2) -0.012(2)
    C24 0.062(3) 0.061(3) 0.037(3) -0.013(3) 0.008(2) -0.015(2)
    C25 0.098(5) 0.064(4) 0.036(3) -0.004(3) 0.004(3) 0.002(2)
    C26 0.098(5) 0.057(3) 0.048(3) -0.011(3) -0.011(3) -0.018(2)
    C27 0.131(6) 0.103(6) 0.060(4) -0.042(5) -0.009(4) -0.028(4)
    C28 0.166(8) 0.092(5) 0.066(4) -0.037(5) 0.001(4) -0.032(4)
_geom_special_details
;
All e.s.d.'s (except the e.s.d. in the dihedral angle between two l.s. planes)
are estimated using the full covariance matrix. The cell e.s.d.'s are taken
into account individually in the estimation of e.s.d.'s in distances, angles
and torsion angles; correlations between e.s.d.'s in cell parameters are only
used when they are defined by crystal symmetry. An approximate (isotropic)
treatment of cell e.s.d.'s is used for estimating e.s.d.'s involving l.s.
planes.
;
loop_
    _geom_bond_atom_site_label_1
    _geom_bond_atom_site_label_2
    _geom_bond_site_symmetry_2
    _geom_bond_distance
    _geom_bond_publ_flag
    S1 C9 . 1.706(5) ?
    S1 C6 . 1.734(5) ?
    O1 C7 . 1.237(5) ?
    F1 C2 . 1.337(5) ?
    N1 C10 . 1.334(5) ?
    N1 N3 . 1.359(5) ?
    N1 C8 . 1.416(5) ?
    C1 C2 . 1.350(7) ?
    C1 C6 . 1.380(6) ?
    C1 H1A . 0.9300 ?
    S2 C9 . 1.743(5) ?
    S2 C12 . 1.814(5) ?
    N2 C10 . 1.305(6) ?
    N2 C11 . 1.340(7) ?
    C2 C3 . 1.381(6) ?
    C3 C4 . 1.350(7) ?
    C3 H3A . 0.9300 ?
    N3 C11 . 1.293(6) ?
    C4 C5 . 1.392(6) ?
    C4 H4A . 0.9300 ?
    C5 C6 . 1.393(5) ?
    C5 C7 . 1.454(6) ?
    C7 C8 . 1.446(7) ?
    C8 C9 . 1.367(6) ?
    C10 H10A . 0.9300 ?
    C11 H11A . 0.9300 ?
    C12 C13 . 1.467(9) ?
    C12 H12A . 0.9700 ?
    C12 H12B . 0.9700 ?
    C13 C14 . 1.259(7) ?
    C13 H13A . 0.9300 ?
    C14 H14A . 0.9300 ?
    C14 H14B . 0.9300 ?
    S3 C23 . 1.720(4) ?
    S3 C20 . 1.731(5) ?
    S4 C23 . 1.734(5) ?
    S4 C26 . 1.806(5) ?
    F2 C16 . 1.339(5) ?
    N4 C24 . 1.339(5) ?
    N4 N6 . 1.357(5) ?
    N4 C22 . 1.409(5) ?
    N5 C24 . 1.307(6) ?
    N5 C25 . 1.347(6) ?
    N6 C25 . 1.305(6) ?
    O2 C21 . 1.227(5) ?
    C15 C16 . 1.335(7) ?
    C15 C20 . 1.393(6) ?
    C15 H15A . 0.9300 ?
    C16 C17 . 1.387(6) ?
    C17 C18 . 1.364(6) ?
    C17 H17A . 0.9300 ?
    C18 C19 . 1.391(6) ?
    C18 H18A . 0.9300 ?
    C19 C20 . 1.389(6) ?
    C19 C21 . 1.473(6) ?
    C21 C22 . 1.435(6) ?
    C22 C23 . 1.362(6) ?
    C24 H24A . 0.9300 ?
    C25 H25A . 0.9300 ?
    C26 C27 . 1.484(8) ?
    C26 H26A . 0.9700 ?
    C26 H26B . 0.9700 ?
    C27 C28 . 1.241(9) ?
    C27 H27A . 0.9300 ?
    C28 H28C . 0.9300 ?
    C28 H28A . 0.9300 ?
loop_
    _geom_angle_atom_site_label_1
    _geom_angle_atom_site_label_2
    _geom_angle_atom_site_label_3
    _geom_angle_site_symmetry_1
    _geom_angle_site_symmetry_3
    _geom_angle
    _geom_angle_publ_flag
    C9 S1 C6 . . 104.0(2) ?
    C10 N1 N3 . . 108.5(4) ?
    C10 N1 C8 . . 130.2(4) ?
    N3 N1 C8 . . 121.2(4) ?
    C2 C1 C6 . . 118.9(4) ?
    C2 C1 H1A . . 120.5 ?
    C6 C1 H1A . . 120.5 ?
    C9 S2 C12 . . 103.8(2) ?
    C10 N2 C11 . . 102.7(4) ?
    F1 C2 C1 . . 119.2(4) ?
    F1 C2 C3 . . 118.3(5) ?
    C1 C2 C3 . . 122.5(5) ?
    C4 C3 C2 . . 118.0(5) ?
    C4 C3 H3A . . 121.0 ?
    C2 C3 H3A . . 121.0 ?
    C11 N3 N1 . . 102.7(4) ?
    C3 C4 C5 . . 122.2(4) ?
    C3 C4 H4A . . 118.9 ?
    C5 C4 H4A . . 118.9 ?
    C4 C5 C6 . . 117.8(4) ?
    C4 C5 C7 . . 118.7(4) ?
    C6 C5 C7 . . 123.5(4) ?
    C1 C6 C5 . . 120.5(4) ?
    C1 C6 S1 . . 115.9(3) ?
    C5 C6 S1 . . 123.6(4) ?
    O1 C7 C8 . . 120.6(4) ?
    O1 C7 C5 . . 119.9(5) ?
    C8 C7 C5 . . 119.5(4) ?
    C9 C8 N1 . . 118.4(4) ?
    C9 C8 C7 . . 125.4(4) ?
    N1 C8 C7 . . 116.2(4) ?
    C8 C9 S1 . . 123.7(4) ?
    C8 C9 S2 . . 120.8(4) ?
    S1 C9 S2 . . 115.5(2) ?
    N2 C10 N1 . . 110.6(5) ?
    N2 C10 H10A . . 124.7 ?
    N1 C10 H10A . . 124.7 ?
    N3 C11 N2 . . 115.5(5) ?
    N3 C11 H11A . . 122.3 ?
    N2 C11 H11A . . 122.3 ?
    C13 C12 S2 . . 107.3(4) ?
    C13 C12 H12A . . 110.3 ?
    S2 C12 H12A . . 110.3 ?
    C13 C12 H12B . . 110.3 ?
    S2 C12 H12B . . 110.3 ?
    H12A C12 H12B . . 108.5 ?
    C14 C13 C12 . . 127.8(9) ?
    C14 C13 H13A . . 116.1 ?
    C12 C13 H13A . . 116.1 ?
    C13 C14 H14A . . 120.0 ?
    C13 C14 H14B . . 120.0 ?
    H14A C14 H14B . . 120.0 ?
    C23 S3 C20 . . 103.9(2) ?
    C23 S4 C26 . . 104.5(2) ?
    C24 N4 N6 . . 109.1(4) ?
    C24 N4 C22 . . 128.8(4) ?
    N6 N4 C22 . . 121.9(4) ?
    C24 N5 C25 . . 101.9(4) ?
    C25 N6 N4 . . 101.7(4) ?
    C16 C15 C20 . . 119.0(4) ?
    C16 C15 H15A . . 120.5 ?
    C20 C15 H15A . . 120.5 ?
    C15 C16 F2 . . 119.7(4) ?
    C15 C16 C17 . . 122.9(5) ?
    F2 C16 C17 . . 117.5(5) ?
    C18 C17 C16 . . 117.5(5) ?
    C18 C17 H17A . . 121.2 ?
    C16 C17 H17A . . 121.2 ?
    C17 C18 C19 . . 122.4(4) ?
    C17 C18 H18A . . 118.8 ?
    C19 C18 H18A . . 118.8 ?
    C20 C19 C18 . . 117.6(4) ?
    C20 C19 C21 . . 123.2(4) ?
    C18 C19 C21 . . 119.3(4) ?
    C19 C20 C15 . . 120.7(4) ?
    C19 C20 S3 . . 123.8(4) ?
    C15 C20 S3 . . 115.5(3) ?
    O2 C21 C22 . . 120.8(4) ?
    O2 C21 C19 . . 119.8(4) ?
    C22 C21 C19 . . 119.4(4) ?
    C23 C22 N4 . . 118.3(4) ?
    C23 C22 C21 . . 125.8(4) ?
    N4 C22 C21 . . 115.8(4) ?
    C22 C23 S3 . . 123.6(4) ?
    C22 C23 S4 . . 121.4(4) ?
    S3 C23 S4 . . 114.9(2) ?
    N5 C24 N4 . . 111.0(5) ?
    N5 C24 H24A . . 124.5 ?
    N4 C24 H24A . . 124.5 ?
    N6 C25 N5 . . 116.2(5) ?
    N6 C25 H25A . . 121.9 ?
    N5 C25 H25A . . 121.9 ?
    C27 C26 S4 . . 107.0(4) ?
    C27 C26 H26A . . 110.3 ?
    S4 C26 H26A . . 110.3 ?
    C27 C26 H26B . . 110.3 ?
    S4 C26 H26B . . 110.3 ?
    H26A C26 H26B . . 108.6 ?
    C28 C27 C26 . . 126.9(8) ?
    C28 C27 H27A . . 116.6 ?
    C26 C27 H27A . . 116.6 ?
    C27 C28 H28C . . 120.0 ?
    C27 C28 H28A . . 120.0 ?
    H28C C28 H28A . . 120.0 ?
loop_
    _geom_torsion_atom_site_label_1
    _geom_torsion_atom_site_label_2
    _geom_torsion_atom_site_label_3
    _geom_torsion_atom_site_label_4
    _geom_torsion_site_symmetry_1
    _geom_torsion_site_symmetry_2
    _geom_torsion_site_symmetry_3
    _geom_torsion_site_symmetry_4
    _geom_torsion
    _geom_torsion_publ_flag
    C6 C1 C2 F1 . . . . -177.5(4) ?
    C6 C1 C2 C3 . . . . 2.2(8) ?
    F1 C2 C3 C4 . . . . 178.7(5) ?
    C1 C2 C3 C4 . . . . -1.0(8) ?
    C10 N1 N3 C11 . . . . -0.1(6) ?
    C8 N1 N3 C11 . . . . -176.8(5) ?
    C2 C3 C4 C5 . . . . -0.5(8) ?
    C3 C4 C5 C6 . . . . 0.9(7) ?
    C3 C4 C5 C7 . . . . -176.7(5) ?
    C2 C1 C6 C5 . . . . -1.9(7) ?
    C2 C1 C6 S1 . . . . 177.3(4) ?
    C4 C5 C6 C1 . . . . 0.4(7) ?
    C7 C5 C6 C1 . . . . 177.8(4) ?
    C4 C5 C6 S1 . . . . -178.8(4) ?
    C7 C5 C6 S1 . . . . -1.3(7) ?
    C9 S1 C6 C1 . . . . -178.8(4) ?
    C9 S1 C6 C5 . . . . 0.4(5) ?
    C4 C5 C7 O1 . . . . -5.2(7) ?
    C6 C5 C7 O1 . . . . 177.4(5) ?
    C4 C5 C7 C8 . . . . 176.4(4) ?
    C6 C5 C7 C8 . . . . -1.0(7) ?
    C10 N1 C8 C9 . . . . 131.2(5) ?
    N3 N1 C8 C9 . . . . -52.9(6) ?
    C10 N1 C8 C7 . . . . -47.7(7) ?
    N3 N1 C8 C7 . . . . 128.2(5) ?
    O1 C7 C8 C9 . . . . -173.4(5) ?
    C5 C7 C8 C9 . . . . 5.1(7) ?
    O1 C7 C8 N1 . . . . 5.5(7) ?
    C5 C7 C8 N1 . . . . -176.1(4) ?
    N1 C8 C9 S1 . . . . 174.9(3) ?
    C7 C8 C9 S1 . . . . -6.3(7) ?
    N1 C8 C9 S2 . . . . -3.1(6) ?
    C7 C8 C9 S2 . . . . 175.8(4) ?
    C6 S1 C9 C8 . . . . 3.3(5) ?
    C6 S1 C9 S2 . . . . -178.7(3) ?
    C12 S2 C9 C8 . . . . -165.5(4) ?
    C12 S2 C9 S1 . . . . 16.4(4) ?
    C11 N2 C10 N1 . . . . -0.9(6) ?
    N3 N1 C10 N2 . . . . 0.6(6) ?
    C8 N1 C10 N2 . . . . 176.9(5) ?
    N1 N3 C11 N2 . . . . -0.5(7) ?
    C10 N2 C11 N3 . . . . 0.9(7) ?
    C9 S2 C12 C13 . . . . 156.2(5) ?
    S2 C12 C13 C14 . . . . 113.6(7) ?
    C24 N4 N6 C25 . . . . -0.5(6) ?
    C22 N4 N6 C25 . . . . 175.2(5) ?
    C20 C15 C16 F2 . . . . -178.4(4) ?
    C20 C15 C16 C17 . . . . 1.0(8) ?
    C15 C16 C17 C18 . . . . -1.0(8) ?
    F2 C16 C17 C18 . . . . 178.4(5) ?
    C16 C17 C18 C19 . . . . -0.3(8) ?
    C17 C18 C19 C20 . . . . 1.5(7) ?
    C17 C18 C19 C21 . . . . -179.1(5) ?
    C18 C19 C20 C15 . . . . -1.5(7) ?
    C21 C19 C20 C15 . . . . 179.1(4) ?
    C18 C19 C20 S3 . . . . 179.1(4) ?
    C21 C19 C20 S3 . . . . -0.3(7) ?
    C16 C15 C20 C19 . . . . 0.3(7) ?
    C16 C15 C20 S3 . . . . 179.8(4) ?
    C23 S3 C20 C19 . . . . 4.4(5) ?
    C23 S3 C20 C15 . . . . -175.1(4) ?
    C20 C19 C21 O2 . . . . 177.7(4) ?
    C18 C19 C21 O2 . . . . -1.7(7) ?
    C20 C19 C21 C22 . . . . -4.7(7) ?
    C18 C19 C21 C22 . . . . 175.9(4) ?
    C24 N4 C22 C23 . . . . -128.9(5) ?
    N6 N4 C22 C23 . . . . 56.5(6) ?
    C24 N4 C22 C21 . . . . 53.8(7) ?
    N6 N4 C22 C21 . . . . -120.9(5) ?
    O2 C21 C22 C23 . . . . -177.6(5) ?
    C19 C21 C22 C23 . . . . 4.9(7) ?
    O2 C21 C22 N4 . . . . -0.5(7) ?
    C19 C21 C22 N4 . . . . -178.0(4) ?
    N4 C22 C23 S3 . . . . -176.9(3) ?
    C21 C22 C23 S3 . . . . 0.1(7) ?
    N4 C22 C23 S4 . . . . -0.3(6) ?
    C21 C22 C23 S4 . . . . 176.8(4) ?
    C20 S3 C23 C22 . . . . -4.3(5) ?
    C20 S3 C23 S4 . . . . 178.8(3) ?
    C26 S4 C23 C22 . . . . 165.7(4) ?
    C26 S4 C23 S3 . . . . -17.4(4) ?
    C25 N5 C24 N4 . . . . 2.0(6) ?
    N6 N4 C24 N5 . . . . -1.1(6) ?
    C22 N4 C24 N5 . . . . -176.3(4) ?
    N4 N6 C25 N5 . . . . 1.9(7) ?
    C24 N5 C25 N6 . . . . -2.5(7) ?
    C23 S4 C26 C27 . . . . -174.1(5) ?
    S4 C26 C27 C28 . . . . -111.7(7) ?
loop_
    _geom_hbond_atom_site_label_D
    _geom_hbond_atom_site_label_H
    _geom_hbond_atom_site_label_A
    _geom_hbond_site_symmetry_A
    _geom_hbond_distance_DH
    _geom_hbond_distance_HA
    _geom_hbond_distance_DA
    _geom_hbond_angle_DHA
    _geom_hbond_publ_flag
    C1 H1A O2 1_554 0.93 2.50 3.328(5) 149 yes
    C4 H4A N5 2_567 0.93 2.61 3.397(7) 143 yes
    C15 H15A O1 . 0.93 2.56 3.372(6) 147 yes
    C18 H18A N2 2_667 0.93 2.48 3.355(7) 157 yes
data_global
_journal_date_recd_electronic     2011-05-10
_journal_date_accepted     2011-06-11
_journal_name_full     'Acta Crystallographica, Section E'
_journal_year     2011
_journal_volume     67
_journal_issue      7
_journal_page_first     o1777
_journal_page_last     o1777
_journal_paper_category     QO
_journal_coeditor_code     ZQ2103
_publ_contact_author
;
'Tao Xiao'
Department of Applied Chemistry,
College of Science,
Nanjing University of Technology,
Nanjing 210009
People's Republic of China
;
_publ_contact_author_email     'taoxiao@njut.edu.cn'
_publ_section_title
;\
7-Fluoro-2-(prop-2-en-1-ylsulfanyl)-3-(1<i>H</i>-1,2,4-triazol-1-yl)-4<i>H</i>-\
thiochromen-4-one
;
loop_
    _publ_author_name
    _publ_author_address
    'Dong-liang Liu'
;
Department of Applied Chemistry
College of Science
Nanjing University of Technology
Nanjing 210009
People's Republic of China
;
    'Tao Xiao'
;
Department of Applied Chemistry
College of Science
Nanjing University of Technology
Nanjing 210009
People's Republic of China
;
    'Yang Li'
;
Department of Applied Chemistry
College of Science
Nanjing University of Technology
Nanjing 210009
People's Republic of China
;
    'Guang-yan Yu'
;
Department of Applied Chemistry
College of Science
Nanjing University of Technology
Nanjing 210009
People's Republic of China
;
    'Chen Li'
;
Department of Applied Chemistry
College of Science
Nanjing University of Technology
Nanjing 210009
People's Republic of China
;
