# Supplementary material for: 7-Fluoro-2-(prop-2-en-1-ylsulfan­yl)-3-(1H-1,2,4-triazol-1-yl)-4H-thio­chromen-4-one
Source: Acta Crystallogr Sect E Struct Rep Online. 2011 Jun 22;67(Pt 7):o1777. doi: 10.1107/S1600536811022665 (PMC3151981; doi:10.1107/S1600536811022665)
Supplement: Supplementary file 2 [file e-67-o1777-Isup2.hkl]

# 
# h,k,l, Fc-squared, Fo-squared, sigma(Fo-squared) and status flag 
# 
data_I
_shelx_title ' X in P-1' 
_shelx_refln_list_code          4 
_shelx_F_calc_maximum      197.03 
_exptl_crystal_F_000       656.00 
_reflns_d_resolution_high  0.8268 
 
loop_ 
 _symmetry_equiv_pos_as_xyz 
 'x, y, z' 
 '-x, -y, -z' 
 
_cell_length_a     8.1730 
_cell_length_b    11.6460 
_cell_length_c    15.1240 
_cell_angle_alpha  82.430 
_cell_angle_beta   83.980 
_cell_angle_gamma  80.140 
 
_shelx_F_squared_multiplier     1.000 
 
loop_ 
 _refln_index_h 
 _refln_index_k 
 _refln_index_l 
 _refln_F_squared_calc 
 _refln_F_squared_meas 
 _refln_F_squared_sigma 
 _refln_observed_status 
   1   0   0     1584.37     1850.15     16.66 o 
   2   0   0     1234.00     1583.65     22.57 o 
   3   0   0      115.93      112.18     11.38 o 
   4   0   0       54.75       74.01     11.02 o 
   5   0   0      169.51      219.50     18.40 o 
   6   0   0        0.88       11.15     14.07 o 
   7   0   0        3.73       12.30     18.62 o 
   8   0   0        0.40        1.48     19.78 o 
   9   0   0        0.38        9.13     20.85 o 
  -9   1   0        0.15        4.07     12.94 o 
  -8   1   0       21.01       14.25     13.22 o 
  -7   1   0        0.68        7.59     14.40 o 
  -6   1   0        9.84       10.05     12.38 o 
  -5   1   0      689.52      740.08     26.62 o 
  -4   1   0     3164.13     3189.54     45.98 o 
  -3   1   0     1428.83     1515.02     27.88 o 
  -2   1   0    38821.25    38264.25    462.43 o 
  -1   1   0      266.77      275.06      8.76 o 
   0   1   0     7450.33     6894.49    126.48 o 
   1   1   0      315.69      422.06      9.22 o 
   2   1   0        4.34        6.47      7.08 o 
   3   1   0        6.32        2.98      7.85 o 
   4   1   0       32.17       20.67     10.34 o 
   5   1   0      118.95      166.77     16.47 o 
   6   1   0      328.49      392.87     25.26 o 
   7   1   0      122.10      146.29     22.21 o 
   8   1   0       14.02       26.30     19.23 o 
   9   1   0        0.98       21.68     21.68 o 
  -9   2   0        6.64       10.97     12.48 o 
  -8   2   0       21.99       28.21     14.72 o 
  -7   2   0        1.30       10.51     14.25 o 
  -6   2   0      103.08      132.77     17.56 o 
  -5   2   0      449.63      443.46     21.31 o 
  -4   2   0     2110.72     2228.58     40.87 o 
  -3   2   0     1501.69     1504.27     29.18 o 
  -2   2   0      123.36      163.44     10.91 o 
  -1   2   0       31.68       26.99      6.35 o 
   0   2   0     1855.73     1618.30     24.59 o 
   1   2   0     7082.49     6428.32     38.00 o 
   2   2   0    32986.72    32428.28    423.37 o 
   3   2   0     1356.04     1432.64     27.03 o 
   4   2   0      205.37      232.43     15.88 o 
   5   2   0       32.86       46.17     12.37 o 
   6   2   0       60.35       79.66     17.32 o 
   7   2   0       29.06        5.88     19.51 o 
   8   2   0        6.52       19.28     17.00 o 
   9   2   0        1.99        7.47     21.47 o 
  -9   3   0       12.95       17.55     12.41 o 
  -8   3   0      103.14       76.98     18.45 o 
  -7   3   0       45.15       12.51     16.72 o 
  -6   3   0      192.12      170.86     19.67 o 
  -5   3   0      141.30      126.00     14.99 o 
  -4   3   0      119.51      110.44     13.21 o 
  -3   3   0      863.11      945.05     25.50 o 
  -2   3   0      445.37      502.71     16.49 o 
  -1   3   0      325.24      423.97     13.18 o 
   0   3   0      207.65      150.05      7.02 o 
   1   3   0     3151.83     2986.52     31.24 o 
   2   3   0     9186.69     9528.35     60.16 o 
   3   3   0      245.22      221.08     14.40 o 
   4   3   0      121.43      136.73     13.66 o 
   5   3   0        3.91       13.00     13.00 o 
   6   3   0      204.15      302.02     23.58 o 
   7   3   0        1.00       15.52     16.37 o 
   8   3   0       79.59      112.47     23.65 o 
   9   3   0       10.52       40.49     19.95 o 
  -8   4   0       45.08       27.60     15.24 o 
  -7   4   0      163.56      136.97     18.78 o 
  -6   4   0      245.03      257.07     21.43 o 
  -5   4   0       48.81       19.60     13.70 o 
  -4   4   0      235.26      232.81     16.42 o 
  -3   4   0        2.51        9.72      9.72 o 
  -2   4   0        8.52       26.95      9.68 o 
  -1   4   0     1836.23     1523.12     26.27 o 
   0   4   0       17.77        2.93      5.11 o 
   1   4   0      235.51      202.73     11.13 o 
   2   4   0      598.33      600.39     18.40 o 
   3   4   0     2050.01     2050.43     36.05 o 
   4   4   0     1636.09     1947.78     40.46 o 
   5   4   0      399.90      473.98     25.55 o 
   6   4   0       58.12       59.71     18.67 o 
   7   4   0        0.56        6.13     17.08 o 
   8   4   0        2.56       12.50     18.59 o 
   9   4   0        0.08       20.42     20.42 o 
  -8   5   0        0.01       13.50     13.50 o 
  -7   5   0       19.64       21.47     13.38 o 
  -6   5   0        3.10       12.14     13.11 o 
  -5   5   0        0.02       14.46     12.91 o 
  -4   5   0      136.69      129.85     15.47 o 
  -3   5   0      160.46      156.35     13.15 o 
  -2   5   0      753.94      755.70     22.37 o 
  -1   5   0     1629.72     1651.99     30.87 o 
   0   5   0      132.67      156.13      8.66 o 
   1   5   0      790.17      793.09     22.53 o 
   2   5   0      950.92      984.55     25.07 o 
   3   5   0      804.18      849.72     25.73 o 
   4   5   0     1792.02     2028.72     43.41 o 
   5   5   0       27.37       22.59     15.00 o 
   6   5   0        4.30        6.47     17.29 o 
   7   5   0       14.12       19.88     17.91 o 
   8   5   0       55.27      102.12     24.02 o 
   9   5   0        2.32       34.51     20.33 o 
  -8   6   0        3.24        3.73     12.10 o 
  -7   6   0        0.07        2.92     13.39 o 
  -6   6   0       11.11       12.39     13.54 o 
  -5   6   0       33.69       39.28     13.22 o 
  -4   6   0       35.80       23.53     13.92 o 
  -3   6   0      718.89      751.72     26.62 o 
  -2   6   0      527.46      534.88     21.17 o 
  -1   6   0     2008.92     2272.86     39.38 o 
   0   6   0     1002.36     1012.43     28.80 o 
   1   6   0        0.26       15.23      9.94 o 
   2   6   0      360.01      396.05     18.14 o 
   3   6   0      118.90      147.64     14.42 o 
   4   6   0      278.34      326.30     21.25 o 
   5   6   0      551.61      642.50     30.72 o 
   6   6   0      281.09      433.67     28.55 o 
   7   6   0       72.83       90.24     22.08 o 
   8   6   0       14.95       17.06     19.70 o 
   9   6   0        1.90       11.96     21.07 o 
  -7   7   0       50.52       65.26     13.63 o 
  -6   7   0       12.02       25.16     13.87 o 
  -5   7   0       37.58       47.60     14.93 o 
  -4   7   0        7.09       15.66     12.78 o 
  -3   7   0      485.79      524.72     24.17 o 
  -2   7   0      203.00      156.18     15.37 o 
  -1   7   0      146.67      135.34     13.88 o 
   0   7   0       85.25       69.04      8.98 o 
   1   7   0      940.98     1082.90     30.77 o 
   2   7   0        5.13       18.38     11.19 o 
   3   7   0        1.40        7.17     12.63 o 
   4   7   0      145.70      164.40     17.73 o 
   5   7   0      225.23      227.52     24.22 o 
   6   7   0       64.92       52.60     20.35 o 
   7   7   0        0.06       21.50     21.50 o 
   8   7   0       33.24       54.98     21.29 o 
   9   7   0        0.37       18.01     20.21 o 
  -7   8   0       21.64       14.05     14.22 o 
  -6   8   0        1.40        5.83     14.92 o 
  -5   8   0       81.38       75.26     14.96 o 
  -4   8   0       14.18        3.72     14.16 o 
  -3   8   0       19.07       24.47     12.68 o 
  -2   8   0      361.78      340.79     21.04 o 
  -1   8   0       58.30       47.90     14.09 o 
   0   8   0      155.46      163.24     11.36 o 
   1   8   0       27.10       18.75     13.76 o 
   2   8   0     1027.15     1132.98     34.74 o 
   3   8   0       60.18       59.49     15.88 o 
   4   8   0        7.92        0.94     15.26 o 
   5   8   0      260.25      346.62     26.04 o 
   6   8   0        7.58       42.85     18.15 o 
   7   8   0      139.52      162.71     24.78 o 
   8   8   0      115.87      104.27     26.21 o 
  -6   9   0       81.57       72.40     16.51 o 
  -5   9   0      115.30       84.83     17.34 o 
  -4   9   0        6.09        0.00     13.30 o 
  -3   9   0        1.28        3.77     12.06 o 
  -2   9   0       22.28       30.97     14.13 o 
  -1   9   0      203.56      214.00     18.58 o 
   0   9   0      378.89      447.07     17.25 o 
   1   9   0      318.04      306.74     22.72 o 
   2   9   0       15.05       13.26     14.15 o 
   3   9   0        3.61        1.05     14.04 o 
   4   9   0       62.15       64.24     17.98 o 
   5   9   0       24.55       20.34     16.62 o 
   6   9   0       15.67       19.72     15.25 o 
   7   9   0        5.46       25.43     19.93 o 
   8   9   0        3.53        5.96     19.95 o 
  -5  10   0        1.32       17.84     12.18 o 
  -4  10   0        7.29        9.11     13.36 o 
  -3  10   0       53.29       34.93     14.87 o 
  -2  10   0       15.11       13.77     14.99 o 
  -1  10   0        0.00        1.95     14.00 o 
   0  10   0      619.44      725.44     22.35 o 
   1  10   0      219.12      260.60     23.17 o 
   2  10   0       17.93       20.84     15.92 o 
   3  10   0       20.45        7.61     15.79 o 
   4  10   0        0.83       16.31     15.71 o 
   5  10   0        4.92        8.78     16.68 o 
   6  10   0        1.57       16.30     16.59 o 
   7  10   0       35.44       64.55     21.81 o 
  -4  11   0      105.00      127.76     17.88 o 
  -3  11   0      129.74      152.79     16.47 o 
  -2  11   0       82.16      100.58     18.00 o 
  -1  11   0        3.33        8.33     14.82 o 
   0  11   0        5.58        6.91     12.19 o 
   1  11   0        4.93        7.57     13.78 o 
   2  11   0        1.85        7.92     15.28 o 
   3  11   0        0.16        4.61     14.65 o 
   4  11   0       10.17        1.26     16.47 o 
   5  11   0        7.73       23.62     17.01 o 
   6  11   0       17.68       18.02     18.02 o 
   7  11   0        0.14       14.36     16.72 o 
  -3  12   0        0.11       14.60     14.60 o 
  -2  12   0        0.15        9.51     13.12 o 
  -1  12   0       18.60        5.44     14.74 o 
   0  12   0        1.00        2.27      9.24 o 
   1  12   0       24.99       43.31     16.13 o 
   2  12   0       86.96       73.66     19.63 o 
   3  12   0        6.49       24.32     14.64 o 
   4  12   0        6.34        8.92     16.80 o 
   5  12   0        7.15        0.00     17.83 o 
   6  12   0        0.31        8.33     18.18 o 
  -1  13   0       41.15       55.47     14.91 o 
   0  13   0       21.20       29.21     10.04 o 
   1  13   0        1.17       11.59     14.92 o 
   2  13   0       10.07       41.24     14.46 o 
   3  13   0       36.34       58.12     15.94 o 
   4  13   0        0.22        7.66     17.93 o 
  -4 -13   1       51.64       75.92     26.57 o 
  -3 -13   1       10.26        3.18     23.77 o 
  -2 -13   1        7.98        1.54     22.46 o 
  -1 -13   1        1.55       20.45     18.14 o 
   0 -13   1       27.65       44.89     14.66 o 
   1 -13   1        8.59        7.96     19.30 o 
  -6 -12   1       51.06        4.50     24.38 o 
  -5 -12   1        2.86        7.66     21.79 o 
  -4 -12   1       10.73       12.29     20.53 o 
  -3 -12   1       35.99       21.24     21.72 o 
  -2 -12   1        0.02       12.10     17.49 o 
  -1 -12   1       47.79       79.40     23.20 o 
   0 -12   1       17.51        3.07     13.96 o 
   1 -12   1        0.29       10.72     19.24 o 
   2 -12   1       13.09        7.79     20.90 o 
   3 -12   1        2.54       22.08     22.08 o 
  -7 -11   1        2.30        0.00     18.52 o 
  -6 -11   1        6.25       20.18     20.18 o 
  -5 -11   1      244.89      230.82     30.70 o 
  -4 -11   1       25.36       48.76     21.47 o 
  -3 -11   1       13.00        1.50     21.69 o 
  -2 -11   1       15.22       25.08     17.46 o 
  -1 -11   1       95.62       92.72     24.75 o 
   0 -11   1        6.09        8.48     14.27 o 
   1 -11   1        1.81       14.14     18.25 o 
   2 -11   1       24.14       56.77     21.64 o 
   3 -11   1        1.53       21.19     21.19 o 
   4 -11   1       25.27       13.90     24.44 o 
  -7 -10   1       56.17      133.58     22.52 o 
  -6 -10   1        8.92        5.58     19.41 o 
  -5 -10   1       44.47       45.81     21.90 o 
  -4 -10   1        1.54        7.87     17.54 o 
  -3 -10   1      169.84      226.63     24.73 o 
  -2 -10   1       95.75      101.83     23.61 o 
  -1 -10   1        1.85       10.00     17.94 o 
   0 -10   1       24.82       43.02     13.25 o 
   1 -10   1      440.64      676.22     36.72 o 
   2 -10   1        0.01        5.26     16.79 o 
   3 -10   1        6.17       12.68     17.98 o 
   4 -10   1        7.77       44.32     20.24 o 
   5 -10   1        0.28       10.72     18.83 o 
  -8  -9   1        6.04       24.83     19.61 o 
  -7  -9   1        4.11       30.79     17.33 o 
  -6  -9   1        1.80       32.21     17.07 o 
  -5  -9   1      104.05      146.45     21.43 o 
  -4  -9   1        0.16       10.61     16.02 o 
  -3  -9   1      283.18      395.66     27.35 o 
  -2  -9   1       87.90       86.49     20.50 o 
  -1  -9   1      599.65      766.44     33.86 o 
   0  -9   1        2.58        5.92     11.22 o 
   1  -9   1       40.02       21.49     18.30 o 
   2  -9   1       11.13       38.07     14.73 o 
   3  -9   1        8.61        6.36     17.96 o 
   4  -9   1       13.38       30.29     18.97 o 
   5  -9   1        0.06        4.42     18.42 o 
   6  -9   1       26.45       56.01     22.25 o 
  -8  -8   1       61.21       51.79     19.86 o 
  -7  -8   1        0.27       14.03     17.38 o 
  -6  -8   1       12.38       29.76     16.73 o 
  -5  -8   1        0.62       25.49     14.52 o 
  -4  -8   1       74.56      112.37     17.95 o 
  -3  -8   1      329.71      412.96     25.20 o 
  -2  -8   1      280.86      330.99     23.62 o 
  -1  -8   1       53.70       49.06     16.07 o 
   0  -8   1       14.90       21.81     18.81 o 
   1  -8   1      194.42      236.26     22.55 o 
   2  -8   1      537.92      648.25     32.00 o 
   3  -8   1      291.43      374.91     26.96 o 
   4  -8   1        1.15        0.00     16.03 o 
   5  -8   1       14.29       52.37     17.30 o 
   6  -8   1        3.79        2.97     19.72 o 
  -9  -7   1       21.18       16.48     17.05 o 
  -8  -7   1       41.81       20.48     20.87 o 
  -7  -7   1        8.63       46.77     14.51 o 
  -6  -7   1       36.39       38.46     18.79 o 
  -5  -7   1        5.63        8.02     15.13 o 
  -4  -7   1      263.25      266.48     20.86 o 
  -3  -7   1       19.52       31.33     13.18 o 
  -2  -7   1      467.32      518.53     23.84 o 
  -1  -7   1       29.67       35.72     14.42 o 
   0  -7   1       19.57       14.40     13.07 o 
   1  -7   1      276.66      285.74     21.22 o 
   2  -7   1      466.56      526.32     27.50 o 
   3  -7   1       42.62       34.95     17.64 o 
   4  -7   1       45.72       44.32     19.96 o 
   5  -7   1        0.13       39.56     17.46 o 
   6  -7   1        7.99       16.75     16.75 o 
   7  -7   1        2.04       26.53     19.72 o 
  -9  -6   1        9.43       11.16     16.52 o 
  -8  -6   1        1.57       11.10     16.38 o 
  -7  -6   1       37.38       37.60     16.96 o 
  -6  -6   1     1201.17     1443.87     44.35 o 
  -5  -6   1       49.99       73.37     15.68 o 
  -4  -6   1        2.84        0.00     11.58 o 
  -3  -6   1      230.82      274.76     17.58 o 
  -2  -6   1      771.07      842.28     26.37 o 
  -1  -6   1      516.86      630.86     22.88 o 
   0  -6   1      485.47      484.07     14.60 o 
   1  -6   1       96.07      123.47     14.45 o 
   2  -6   1       22.20       29.27     11.28 o 
   3  -6   1      341.75      368.52     23.70 o 
   4  -6   1      428.83      548.97     28.45 o 
   5  -6   1       51.43       51.70     17.61 o 
   6  -6   1        7.68       14.47     16.99 o 
   7  -6   1        8.52       11.38     20.54 o 
   8  -6   1        0.15       25.06     19.36 o 
  -9  -5   1        4.72       17.52     17.52 o 
  -8  -5   1        4.96        1.19     16.32 o 
  -7  -5   1       40.20       61.33     18.32 o 
  -6  -5   1      184.97      154.29     21.66 o 
  -5  -5   1        0.97       11.47     12.63 o 
  -4  -5   1        2.61        2.77     11.50 o 
  -3  -5   1       17.04       27.74      9.00 o 
  -2  -5   1        8.17        2.76      9.17 o 
  -1  -5   1       59.37       40.75      9.04 o 
   0  -5   1     1835.97     1602.64     45.03 o 
   1  -5   1        9.13        9.85      9.25 o 
   2  -5   1        0.01       19.45      9.56 o 
   3  -5   1      202.25      270.32     17.19 o 
   4  -5   1      172.45      184.99     19.57 o 
   5  -5   1       60.62       51.67     18.96 o 
   6  -5   1       35.80       55.68     19.15 o 
   7  -5   1       16.41       24.81     19.63 o 
   8  -5   1        6.89        7.23     19.47 o 
  -9  -4   1       33.83       58.93     16.92 o 
  -8  -4   1        5.50       13.98     16.64 o 
  -7  -4   1       35.46       38.29     16.01 o 
  -6  -4   1       96.68       96.09     15.44 o 
  -5  -4   1       65.52       72.56     13.65 o 
  -4  -4   1     4130.85     4409.30     53.90 o 
  -3  -4   1      205.74      260.49     14.61 o 
  -2  -4   1       28.33       21.65      7.71 o 
  -1  -4   1      455.70      380.72     14.70 o 
   0  -4   1      854.49      690.00     15.06 o 
   1  -4   1       93.65      105.17      9.65 o 
   2  -4   1      768.25      713.50     21.44 o 
   3  -4   1      803.20      928.23     26.63 o 
   4  -4   1        1.70        3.98     11.62 o 
   5  -4   1      725.40      977.54     35.43 o 
   6  -4   1       55.49       69.62     19.45 o 
   7  -4   1       14.63       14.42     20.94 o 
   8  -4   1       97.41       98.31     25.05 o 
  -9  -3   1       53.37       84.31     18.36 o 
  -8  -3   1        1.98        5.73     15.32 o 
  -7  -3   1        0.16        1.00     15.30 o 
  -6  -3   1       28.39       28.09     14.63 o 
  -5  -3   1        0.18        3.59     11.48 o 
  -4  -3   1      913.33      939.66     25.49 o 
  -3  -3   1      601.90      589.78     18.28 o 
  -2  -3   1        7.68       20.13      7.22 o 
  -1  -3   1     1985.96     1934.25     25.56 o 
   0  -3   1     7141.88     6543.71     48.90 o 
   1  -3   1      531.30      429.78     13.72 o 
   2  -3   1     2124.54     1988.16     30.61 o 
   3  -3   1      119.80      108.84     12.97 o 
   4  -3   1      259.02      349.10     19.11 o 
   5  -3   1        1.13       10.78     14.32 o 
   6  -3   1      880.80     1028.23     39.61 o 
   7  -3   1      185.89      250.27     26.05 o 
   8  -3   1      105.31      147.20     25.66 o 
   9  -3   1        8.98       43.41     16.23 o 
  -9  -2   1        0.78       16.59     16.59 o 
  -8  -2   1        1.46       17.01     15.01 o 
  -7  -2   1       74.53       76.78     16.02 o 
  -6  -2   1       66.18       55.45     14.99 o 
  -5  -2   1       30.18       22.35     10.82 o 
  -4  -2   1      219.86      211.20     13.98 o 
  -3  -2   1      567.54      547.67     17.11 o 
  -2  -2   1     2130.51     2201.07     26.90 o 
  -1  -2   1     6330.39     5845.00     36.24 o 
   0  -2   1     2255.50     1877.30     14.44 o 
   1  -2   1      850.39      725.42     14.42 o 
   2  -2   1     3504.72     3228.88     34.91 o 
   3  -2   1      738.92      714.85     20.65 o 
   4  -2   1     5148.04     5730.80     62.93 o 
   5  -2   1       89.78       70.90     15.77 o 
   6  -2   1      683.86      837.03     34.47 o 
   7  -2   1      216.35      267.11     26.79 o 
   8  -2   1        0.40       16.18     18.41 o 
   9  -2   1        0.20       22.96     18.20 o 
  -9  -1   1        1.30       13.91     15.88 o 
  -8  -1   1       73.31       90.98     18.30 o 
  -7  -1   1      187.60      194.85     22.94 o 
  -6  -1   1       15.04        3.51     12.42 o 
  -5  -1   1      132.46      134.97     13.92 o 
  -4  -1   1     1023.57     1030.42     25.60 o 
  -3  -1   1      102.42      104.01      8.77 o 
  -2  -1   1    17898.01    17223.34     67.81 o 
  -1  -1   1       15.99       17.41      4.49 o 
   0  -1   1      751.35      671.76     17.00 o 
   1  -1   1     6809.51     5629.03     32.17 o 
   2  -1   1    24691.65    22633.43    346.05 o 
   3  -1   1      160.31      166.58     12.28 o 
   4  -1   1      312.55      415.28     19.80 o 
   5  -1   1      154.76      155.18     17.26 o 
   6  -1   1        8.09        9.68     15.72 o 
   7  -1   1        0.80       21.87     16.99 o 
   8  -1   1       25.11       43.47     19.48 o 
   9  -1   1        6.75       18.42     19.11 o 
  -9   0   1        5.73       48.17     13.46 o 
  -8   0   1       36.67       52.56     18.38 o 
  -7   0   1       39.17       43.99     17.91 o 
  -6   0   1       21.44       28.94     14.03 o 
  -5   0   1      922.39      935.51     29.52 o 
  -4   0   1      210.09      210.89     14.47 o 
  -3   0   1      123.95      143.81     10.71 o 
  -2   0   1     1044.63      977.51     17.44 o 
  -1   0   1     3641.32     4062.00     24.82 o 
   0   0   1        1.72        1.65      2.02 o 
   1   0   1     2089.45     1834.95     16.50 o 
   2   0   1     9807.40     9379.93     49.85 o 
   3   0   1      115.92      118.56     10.51 o 
   4   0   1      575.77      529.30     20.09 o 
   5   0   1       69.76       85.84     12.79 o 
   6   0   1       68.10       68.39     16.63 o 
   7   0   1        0.23       17.83     17.83 o 
   8   0   1        1.65        5.14     17.39 o 
   9   0   1        5.53        1.39     19.32 o 
  -9   1   1       15.07       30.53     15.26 o 
  -8   1   1        0.55        8.96     13.87 o 
  -7   1   1        0.48        9.27     14.13 o 
  -6   1   1       11.03       28.85     13.84 o 
  -5   1   1      900.20     1005.45     30.91 o 
  -4   1   1       22.22       46.04     11.05 o 
  -3   1   1     2158.07     2106.76     31.70 o 
  -2   1   1    16368.27    16953.04     70.95 o 
  -1   1   1      574.61      543.30     10.91 o 
   0   1   1      513.51      621.77      5.92 o 
   1   1   1      684.35      673.92     10.59 o 
   2   1   1     1558.07     1454.72     20.37 o 
   3   1   1       42.76       29.24      8.13 o 
   4   1   1        0.91        4.86      8.53 o 
   5   1   1       92.08       99.34     13.35 o 
   6   1   1        6.98        3.56     13.32 o 
   7   1   1       36.82       86.11     17.68 o 
   8   1   1       23.24       25.33     17.64 o 
   9   1   1        0.19       20.08     20.08 o 
  -9   2   1        5.98        1.14     15.57 o 
  -8   2   1       90.15       87.63     18.47 o 
  -7   2   1        8.35       13.50     13.76 o 
  -6   2   1      130.21      103.53     16.49 o 
  -5   2   1      399.12      442.74     22.58 o 
  -4   2   1     3378.45     3631.87     50.00 o 
  -3   2   1      576.77      586.35     19.08 o 
  -2   2   1      581.61      583.56     15.66 o 
  -1   2   1     2110.46     2190.09     23.05 o 
   0   2   1      174.34      164.58      5.00 o 
   1   2   1     2211.52     2027.36     20.61 o 
   2   2   1    36000.07    32317.88    398.23 o 
   3   2   1      303.48      338.04     14.33 o 
   4   2   1      421.77      424.30     17.66 o 
   5   2   1      129.12      176.30     15.33 o 
   6   2   1       83.63      141.65     14.88 o 
   7   2   1        0.34        0.00     16.32 o 
   8   2   1       19.40       35.06     18.72 o 
   9   2   1       13.05        6.86     17.79 o 
  -9   3   1        0.10        9.77     12.31 o 
  -8   3   1        2.25        1.04     16.46 o 
  -7   3   1       50.32       28.37     17.05 o 
  -6   3   1      426.86      374.71     27.39 o 
  -5   3   1      222.62      223.41     18.69 o 
  -4   3   1       74.66      104.60     14.20 o 
  -3   3   1     3108.06     3226.92     41.80 o 
  -2   3   1     2180.83     2060.91     30.02 o 
  -1   3   1       27.74       53.13      6.92 o 
   0   3   1     1283.46     1336.99     13.79 o 
   1   3   1      700.19      591.18     13.89 o 
   2   3   1     1132.59     1102.56     20.85 o 
   3   3   1      386.55      390.03     15.43 o 
   4   3   1      597.99      644.41     22.19 o 
   5   3   1        2.32        9.44     11.25 o 
   6   3   1       83.88       95.55     14.80 o 
   7   3   1      186.44      188.30     24.43 o 
   8   3   1       19.46       16.20     18.57 o 
   9   3   1        2.51        4.16     18.76 o 
  -8   4   1       31.39       42.44     15.20 o 
  -7   4   1        7.54        5.36     16.80 o 
  -6   4   1       18.96       32.31     17.04 o 
  -5   4   1       13.25        9.30     13.89 o 
  -4   4   1        1.18        1.38     10.39 o 
  -3   4   1      340.92      380.80     17.15 o 
  -2   4   1     1064.07     1208.14     25.35 o 
  -1   4   1      662.74      672.37     17.44 o 
   0   4   1      204.65      199.94      7.23 o 
   1   4   1        3.72        3.85      6.33 o 
   2   4   1     2971.18     2987.82     35.85 o 
   3   4   1     4358.06     4559.76     48.24 o 
   4   4   1     4393.12     4475.57     55.13 o 
   5   4   1        4.43        5.40     12.15 o 
   6   4   1        0.68       12.02     13.70 o 
   7   4   1        0.76       17.59     16.38 o 
   8   4   1        0.43        2.51     16.62 o 
   9   4   1       16.45       42.40     17.43 o 
  -8   5   1        6.38       21.41     12.43 o 
  -7   5   1        1.55       14.15     14.15 o 
  -6   5   1       34.65       53.49     15.83 o 
  -5   5   1       33.73       14.39     14.80 o 
  -4   5   1       99.82      112.96     14.06 o 
  -3   5   1      164.93      196.31     14.85 o 
  -2   5   1       44.61       34.54      9.57 o 
  -1   5   1     5093.70     5355.46     51.25 o 
   0   5   1     6182.48     5995.82     37.21 o 
   1   5   1      789.14      927.79     21.98 o 
   2   5   1     1415.33     1292.55     26.77 o 
   3   5   1      140.90      178.04     13.73 o 
   4   5   1      560.36      631.44     24.14 o 
   5   5   1       24.10       20.41     12.75 o 
   6   5   1       86.49       70.86     18.35 o 
   7   5   1        7.80       20.31     15.95 o 
   8   5   1        1.52       36.87     15.82 o 
   9   5   1        0.12       13.75     18.72 o 
  -8   6   1        1.03       15.01     15.01 o 
  -7   6   1        1.56        8.63     15.48 o 
  -6   6   1        0.13        8.29     13.49 o 
  -5   6   1       90.66       80.51     16.26 o 
  -4   6   1      228.52      242.90     19.88 o 
  -3   6   1        3.73       13.02     11.42 o 
  -2   6   1      837.94      769.76     24.56 o 
  -1   6   1     2808.42     2778.18     42.07 o 
   0   6   1        0.23       12.31      7.28 o 
   1   6   1     3808.65     4020.86     48.58 o 
   2   6   1       48.60       43.75     10.25 o 
   3   6   1       30.72       32.99      9.06 o 
   4   6   1      262.81      262.80     18.70 o 
   5   6   1      465.06      498.89     25.89 o 
   6   6   1      696.28      828.25     34.99 o 
   7   6   1        3.67        1.18     15.47 o 
   8   6   1        4.21       12.97     17.54 o 
   9   6   1       11.06       50.88     19.06 o 
  -7   7   1       22.21       46.84     14.55 o 
  -6   7   1        6.57       12.74     13.33 o 
  -5   7   1      159.42      173.31     19.52 o 
  -4   7   1       27.76       26.62     14.76 o 
  -3   7   1     1438.30     1305.49     37.21 o 
  -2   7   1       44.14       12.43     11.76 o 
  -1   7   1      763.79      824.77     27.37 o 
   0   7   1     1078.44     1060.29     20.31 o 
   1   7   1     2478.96     2612.55     43.11 o 
   2   7   1      737.72      733.30     24.77 o 
   3   7   1       50.20       65.57     11.87 o 
   4   7   1      213.27      227.22     18.60 o 
   5   7   1      108.14      124.82     17.95 o 
   6   7   1      119.17      129.86     19.98 o 
   7   7   1       79.25       53.38     22.23 o 
   8   7   1        0.50       19.62     19.62 o 
   9   7   1        2.37        6.86     19.59 o 
  -6   8   1        6.75       23.68     13.64 o 
  -5   8   1      213.40      224.33     21.86 o 
  -4   8   1       51.36       35.67     17.45 o 
  -3   8   1      449.02      453.03     25.12 o 
  -2   8   1       10.57       38.94     10.37 o 
  -1   8   1       62.59       51.53     13.12 o 
   0   8   1      146.04      125.56     10.25 o 
   1   8   1        0.28        0.68     10.34 o 
   2   8   1      135.63      140.56     16.64 o 
   3   8   1      753.76      766.90     28.60 o 
   4   8   1       17.76       45.09     13.93 o 
   5   8   1       10.91        2.05     15.35 o 
   6   8   1       97.48      141.66     18.71 o 
   7   8   1      143.42      158.38     24.95 o 
   8   8   1       63.22       55.03     21.26 o 
  -6   9   1       11.13       12.92     14.13 o 
  -5   9   1       11.48       25.07     16.64 o 
  -4   9   1       15.45        1.10     14.19 o 
  -3   9   1        1.71        4.99     13.96 o 
  -2   9   1        6.09        2.75     12.02 o 
  -1   9   1       10.71        2.65     12.67 o 
   0   9   1        0.06        8.56      8.56 o 
   1   9   1      382.29      417.79     21.99 o 
   2   9   1      239.08      232.39     18.99 o 
   3   9   1      575.34      692.18     29.25 o 
   4   9   1       41.48       54.18     15.48 o 
   5   9   1        5.36        9.83     15.25 o 
   6   9   1        3.62       15.32     15.32 o 
   7   9   1        0.54       14.29     18.54 o 
   8   9   1       17.84       28.52     18.37 o 
  -5  10   1       23.95        5.46     16.16 o 
  -4  10   1        0.06        5.48     15.49 o 
  -3  10   1       16.20        0.00     15.09 o 
  -2  10   1        0.02       13.79     13.79 o 
  -1  10   1      684.03      732.87     31.75 o 
   0  10   1       22.87       20.24     10.03 o 
   1  10   1       14.99       27.60     13.35 o 
   2  10   1       63.90       77.09     15.73 o 
   3  10   1        3.58        6.98     14.23 o 
   4  10   1      135.87      153.76     19.77 o 
   5  10   1       40.93       38.04     17.02 o 
   6  10   1       14.24       33.54     15.74 o 
   7  10   1        7.47       38.22     14.35 o 
  -4  11   1       39.72       43.87     17.10 o 
  -3  11   1        2.01       17.75     15.10 o 
  -2  11   1      102.05      136.48     18.50 o 
  -1  11   1       15.40       32.22     15.24 o 
   0  11   1      128.82      110.30     20.25 o 
   1  11   1       21.06       28.07     15.10 o 
   2  11   1       19.24        1.01     13.99 o 
   3  11   1       34.12       54.07     15.44 o 
   4  11   1       30.07       37.09     17.70 o 
   5  11   1        4.64       33.61     17.59 o 
   6  11   1       12.34        0.00     18.15 o 
   7  11   1        1.72        4.01     17.65 o 
  -3  12   1       42.35       45.03     16.88 o 
  -2  12   1       23.07       10.03     16.28 o 
  -1  12   1       17.78        9.79     15.43 o 
   0  12   1        2.15        4.15     15.55 o 
   1  12   1      145.55      172.87     19.27 o 
   2  12   1       47.13       34.60     16.82 o 
   3  12   1       46.64       54.60     14.80 o 
   4  12   1       30.10        9.40     16.96 o 
   5  12   1       42.71       25.72     18.68 o 
   6  12   1       15.98       26.77     17.34 o 
  -2  13   1       44.34       49.14     16.88 o 
  -1  13   1        2.63        1.15     14.09 o 
   0  13   1       14.23       10.28     10.35 o 
   1  13   1        6.89        6.58     15.04 o 
   2  13   1       30.15       23.44     16.33 o 
   3  13   1       80.88       73.17     19.69 o 
   4  13   1        3.42       15.11     15.11 o 
   5  13   1        9.78       17.11     17.00 o 
  -4 -13   2       17.53        7.11     23.13 o 
  -3 -13   2        0.20       11.42     20.28 o 
  -2 -13   2       50.04       88.77     20.78 o 
  -1 -13   2       29.79       57.24     18.07 o 
   0 -13   2        2.35        6.90     15.06 o 
   1 -13   2       10.19       38.81     19.47 o 
  -5 -12   2        0.73       20.17     20.17 o 
  -4 -12   2       67.75       92.99     22.04 o 
  -3 -12   2      120.92      165.76     25.28 o 
  -2 -12   2       12.17       20.61     21.19 o 
  -1 -12   2       16.21       20.50     18.88 o 
   0 -12   2        9.11        2.68     13.26 o 
   1 -12   2       52.72      100.11     19.85 o 
   2 -12   2        0.39       21.43     21.43 o 
   3 -12   2        5.65        4.31     20.02 o 
  -6 -11   2       18.31       31.94     18.77 o 
  -5 -11   2       36.78        1.36     22.38 o 
  -4 -11   2        0.04       16.20     16.20 o 
  -3 -11   2       25.54       37.58     20.21 o 
  -2 -11   2      114.25      174.00     22.70 o 
  -1 -11   2       10.70       34.36     16.65 o 
   0 -11   2       35.30       70.28     17.24 o 
   1 -11   2       10.40       22.15     17.10 o 
   2 -11   2        4.05       28.17     19.31 o 
   3 -11   2        9.05       29.16     18.78 o 
   4 -11   2        0.27       21.24     23.50 o 
  -7 -10   2       22.28       26.92     19.29 o 
  -6 -10   2        2.84        8.84     17.30 o 
  -5 -10   2       13.67        7.46     18.29 o 
  -4 -10   2       34.02       59.33     15.20 o 
  -3 -10   2       15.35       15.42     16.50 o 
  -2 -10   2       53.71      101.14     17.74 o 
  -1 -10   2        3.30        2.35     16.86 o 
   0 -10   2       46.02       49.83     14.01 o 
   1 -10   2        1.81       23.78     15.70 o 
   2 -10   2      191.13      182.71     25.31 o 
   3 -10   2       80.84      110.46     21.64 o 
   4 -10   2       61.76      107.76     20.14 o 
   5 -10   2       21.00       19.69     19.30 o 
  -8  -9   2        0.65        4.97     15.13 o 
  -7  -9   2        5.93       38.18     14.47 o 
  -6  -9   2        1.36        2.42     15.55 o 
  -5  -9   2        1.22       13.73     15.85 o 
  -4  -9   2      119.51      135.55     19.96 o 
  -3  -9   2      288.15      304.54     23.38 o 
  -2  -9   2        4.09       10.31     13.28 o 
  -1  -9   2        7.39        9.26     15.07 o 
   0  -9   2      484.48      540.91     30.12 o 
   1  -9   2       23.64       32.69     17.95 o 
   2  -9   2      137.66      161.95     20.15 o 
   3  -9   2       12.21       22.57     15.40 o 
   4  -9   2        1.12       17.97     18.41 o 
   5  -9   2       12.23       14.95     19.70 o 
   6  -9   2       16.92       18.20     20.02 o 
  -8  -8   2       61.78       80.13     19.10 o 
  -7  -8   2       22.36        5.84     16.00 o 
  -6  -8   2       35.50       43.20     17.23 o 
  -5  -8   2      201.89      218.47     23.90 o 
  -4  -8   2      195.07      223.82     20.85 o 
  -3  -8   2        2.52       14.61     14.61 o 
  -2  -8   2      241.98      236.66     19.01 o 
  -1  -8   2        1.83       10.61     12.64 o 
   0  -8   2      349.24      346.52     15.16 o 
   1  -8   2        5.63       28.33     12.18 o 
   2  -8   2      249.06      296.51     21.88 o 
   3  -8   2       11.87        2.11     16.09 o 
   4  -8   2       16.25       38.73     14.00 o 
   5  -8   2       22.93        8.98     19.99 o 
   6  -8   2       85.50       83.21     23.63 o 
  -8  -7   2       85.80       27.17     20.03 o 
  -7  -7   2      142.82      137.29     21.41 o 
  -6  -7   2        8.74       13.43     15.70 o 
  -5  -7   2       33.96       10.26     15.37 o 
  -4  -7   2      373.51      435.51     24.05 o 
  -3  -7   2       53.94       44.87     13.64 o 
  -2  -7   2       32.67       21.45     13.45 o 
  -1  -7   2      531.54      532.37     23.33 o 
   0  -7   2       19.47        9.18     16.67 o 
   1  -7   2      345.26      399.20     21.08 o 
   2  -7   2      238.56      224.02     19.76 o 
   3  -7   2       63.16       66.80     15.54 o 
   4  -7   2      404.29      435.95     28.66 o 
   5  -7   2       19.22       37.03     16.88 o 
   6  -7   2       22.29       29.99     18.62 o 
   7  -7   2        4.07       30.17     18.23 o 
  -9  -6   2       27.48       19.05     15.10 o 
  -8  -6   2        2.65       44.92     15.91 o 
  -7  -6   2       30.82       20.29     15.50 o 
  -6  -6   2       65.01      103.48     19.52 o 
  -5  -6   2      388.79      373.41     23.29 o 
  -4  -6   2      131.33      136.31     16.45 o 
  -3  -6   2      854.74      827.59     27.01 o 
  -2  -6   2       82.81       92.10     13.00 o 
  -1  -6   2      149.43      134.50     14.39 o 
   0  -6   2        0.27       12.10      6.31 o 
   1  -6   2       35.82       42.24      9.61 o 
   2  -6   2      182.17      183.83     14.51 o 
   3  -6   2       10.34        3.25     13.27 o 
   4  -6   2      220.09      234.58     21.28 o 
   5  -6   2       35.47       55.16     16.05 o 
   6  -6   2        3.66       38.24     14.60 o 
   7  -6   2       53.42       41.42     21.53 o 
   8  -6   2       16.94       13.77     21.14 o 
  -9  -5   2       23.70        4.71     18.47 o 
  -8  -5   2        4.19        5.68     15.54 o 
  -7  -5   2      101.75      135.58     19.28 o 
  -6  -5   2      471.41      450.68     26.03 o 
  -5  -5   2      346.17      317.36     20.43 o 
  -4  -5   2       78.83       88.71     11.98 o 
  -3  -5   2      281.65      251.08     16.04 o 
  -2  -5   2       76.77       60.01      9.53 o 
  -1  -5   2       51.84       42.53      8.45 o 
   0  -5   2      514.02      409.56     12.18 o 
   1  -5   2      461.12      387.35     16.94 o 
   2  -5   2      337.63      362.40     17.37 o 
   3  -5   2      703.31      732.34     26.43 o 
   4  -5   2       39.13       55.64     12.83 o 
   5  -5   2       29.84       32.41     15.38 o 
   6  -5   2      109.45       93.11     20.05 o 
   7  -5   2        5.21       32.13     18.40 o 
   8  -5   2        9.52       13.58     17.84 o 
  -9  -4   2        0.27        3.52     15.70 o 
  -8  -4   2       26.01       33.38     17.00 o 
  -7  -4   2       57.41       77.00     16.56 o 
  -6  -4   2       42.83       48.33     14.59 o 
  -5  -4   2      172.51      170.57     16.57 o 
  -4  -4   2     1116.48     1123.29     28.31 o 
  -3  -4   2      644.51      579.03     19.45 o 
  -2  -4   2       46.88       69.61      8.70 o 
  -1  -4   2     2234.26     2016.52     30.25 o 
   0  -4   2       26.56       13.92      4.87 o 
   1  -4   2       67.24       28.98      8.61 o 
   2  -4   2        3.37        2.48      8.26 o 
   3  -4   2       74.06       76.26     12.04 o 
   4  -4   2      145.71      178.95     16.62 o 
   5  -4   2       10.72        5.58     13.73 o 
   6  -4   2        1.20        8.70     17.25 o 
   7  -4   2       39.91       56.86     17.79 o 
   8  -4   2       13.04       17.31     17.58 o 
  -9  -3   2       28.64       31.62     16.10 o 
  -8  -3   2       63.59       81.67     19.31 o 
  -7  -3   2        0.36       21.60     13.39 o 
  -6  -3   2        0.04        4.98     11.59 o 
  -5  -3   2      350.64      359.43     19.43 o 
  -4  -3   2     1132.17     1089.40     27.78 o 
  -3  -3   2      604.14      606.56     17.95 o 
  -2  -3   2      638.28      586.47     15.69 o 
  -1  -3   2      133.34      139.37      8.76 o 
   0  -3   2       15.09        7.95      4.29 o 
   1  -3   2     1364.53     1075.34     19.99 o 
   2  -3   2      371.14      311.32     13.01 o 
   3  -3   2      847.00      789.27     22.79 o 
   4  -3   2      149.46      159.64     14.61 o 
   5  -3   2      907.18      938.13     32.20 o 
   6  -3   2       51.85       30.69     17.60 o 
   7  -3   2        6.67       36.64     15.10 o 
   8  -3   2       25.21       52.04     19.00 o 
   9  -3   2       22.23       35.20     16.75 o 
  -9  -2   2        9.16        9.33     15.78 o 
  -8  -2   2       12.46       19.79     15.84 o 
  -7  -2   2       13.69        3.86     14.14 o 
  -6  -2   2       42.47       85.31     13.84 o 
  -5  -2   2      166.56      191.10     15.64 o 
  -4  -2   2      728.58      720.55     22.10 o 
  -3  -2   2      187.38      168.71     10.73 o 
  -2  -2   2     4852.41     4660.98     38.15 o 
  -1  -2   2       19.28       14.63      5.78 o 
   0  -2   2       69.39       45.39      4.43 o 
   1  -2   2     3145.29     2295.89     25.08 o 
   2  -2   2       35.96       27.59      6.93 o 
   3  -2   2       48.61       40.18      8.38 o 
   4  -2   2      720.97      833.50     26.03 o 
   5  -2   2        3.50       24.46     11.34 o 
   6  -2   2      360.48      424.89     27.45 o 
   7  -2   2       22.43       38.45     18.57 o 
   8  -2   2       16.84       34.29     18.75 o 
   9  -2   2        8.40       44.28     16.63 o 
  -9  -1   2        0.28        8.13     16.14 o 
  -8  -1   2       19.75       32.88     14.92 o 
  -7  -1   2      236.43      275.13     23.09 o 
  -6  -1   2      408.16      443.20     23.69 o 
  -5  -1   2       15.84       26.87      9.77 o 
  -4  -1   2        0.87        0.00      8.67 o 
  -3  -1   2        3.76        8.23      6.40 o 
  -2  -1   2     1119.22     1044.52     18.47 o 
  -1  -1   2      483.04      405.00      9.85 o 
   0  -1   2      107.42       72.69      3.75 o 
   1  -1   2      149.32      143.33      7.32 o 
   2  -1   2       22.63       19.93      6.73 o 
   3  -1   2     2549.06     2346.94     33.02 o 
   4  -1   2     3849.52     3606.03     48.07 o 
   5  -1   2       19.22       31.62     11.91 o 
   6  -1   2      235.19      247.83     20.66 o 
   7  -1   2      156.42      191.04     21.63 o 
   8  -1   2       79.06       82.71     20.32 o 
   9  -1   2        6.09        4.01     19.16 o 
  -9   0   2        4.30        3.48     16.20 o 
  -8   0   2       11.85       23.03     15.51 o 
  -7   0   2       55.08       52.02     16.32 o 
  -6   0   2       34.04       25.02     15.22 o 
  -5   0   2      699.88      687.40     24.60 o 
  -4   0   2      742.28      697.49     21.89 o 
  -3   0   2      771.82      802.14     19.41 o 
  -2   0   2     2558.92     2590.14     27.95 o 
  -1   0   2       28.46       30.23      5.08 o 
   0   0   2     3154.14     3167.14     17.40 o 
   1   0   2      196.87      118.97      6.33 o 
   2   0   2     5083.83     4501.68     35.39 o 
   3   0   2      846.87      813.08     19.45 o 
   4   0   2       24.87       22.79      8.44 o 
   5   0   2        0.72        8.95      9.52 o 
   6   0   2      127.30      114.08     16.30 o 
   7   0   2        7.12       11.56     14.49 o 
   8   0   2        3.57       10.89     15.13 o 
   9   0   2       20.80       56.42     19.38 o 
  -9   1   2        0.69        1.09     15.42 o 
  -8   1   2        4.39        4.42     14.84 o 
  -7   1   2       18.70       10.87     15.83 o 
  -6   1   2      591.36      606.74     26.29 o 
  -5   1   2      737.08      799.21     27.77 o 
  -4   1   2     1169.90     1117.17     28.19 o 
  -3   1   2     2291.05     2102.84     31.53 o 
  -2   1   2      108.48       99.77      8.67 o 
  -1   1   2     3069.79     3511.15     27.03 o 
   0   1   2     6248.09     7324.81     93.70 o 
   1   1   2      597.58      621.86     10.87 o 
   2   1   2      287.45      272.95     10.20 o 
   3   1   2       20.34        6.69      7.22 o 
   4   1   2      644.21      642.50     20.40 o 
   5   1   2      281.52      347.68     18.32 o 
   6   1   2       39.44       28.70     13.62 o 
   7   1   2       82.90      108.40     18.13 o 
   8   1   2        6.16       14.25     15.93 o 
   9   1   2       16.40       31.14     18.00 o 
  -9   2   2       34.01       42.08     17.15 o 
  -8   2   2        0.00        7.75     15.49 o 
  -7   2   2        1.71       17.05     12.69 o 
  -6   2   2       15.40       26.16     11.68 o 
  -5   2   2        2.18       11.53     11.53 o 
  -4   2   2        4.45       21.45     10.80 o 
  -3   2   2     6483.41     6402.46     54.43 o 
  -2   2   2       16.83       16.03      6.85 o 
  -1   2   2     1215.24     1324.89     18.55 o 
   0   2   2     2727.19     3143.60     17.57 o 
   1   2   2     1219.13     1123.26     15.89 o 
   2   2   2      599.63      578.39     13.94 o 
   3   2   2      301.77      336.72     12.87 o 
   4   2   2      364.68      348.33     16.53 o 
   5   2   2       20.11       21.37     10.69 o 
   6   2   2      158.09      182.15     17.94 o 
   7   2   2        2.21       11.08     14.82 o 
   8   2   2       97.65       96.99     20.46 o 
   9   2   2       16.42       43.66     17.70 o 
  -8   3   2        1.62        9.86     14.91 o 
  -7   3   2        2.51        8.22     14.45 o 
  -6   3   2        0.67        1.83     13.28 o 
  -5   3   2      139.93      194.72     15.45 o 
  -4   3   2      430.29      457.18     20.41 o 
  -3   3   2     2974.81     3059.26     41.12 o 
  -2   3   2       83.97      111.32      9.75 o 
  -1   3   2     7653.12     7255.20     46.65 o 
   0   3   2      346.78      386.00      8.04 o 
   1   3   2      223.13      273.08     10.42 o 
   2   3   2     1670.99     1705.89     24.18 o 
   3   3   2       55.78       35.88      8.73 o 
   4   3   2     1469.02     1389.63     29.78 o 
   5   3   2      329.36      357.47     20.19 o 
   6   3   2      368.38      369.82     23.13 o 
   7   3   2       30.20       34.42     15.14 o 
   8   3   2       54.42       69.93     19.60 o 
   9   3   2        2.64       14.06     16.53 o 
  -8   4   2        0.47        5.47     15.09 o 
  -7   4   2      119.53      143.25     19.73 o 
  -6   4   2       19.78       32.60     13.45 o 
  -5   4   2       25.62       10.52     13.51 o 
  -4   4   2        3.07       17.56      9.49 o 
  -3   4   2      802.30      695.70     21.83 o 
  -2   4   2     1215.94     1387.90     26.52 o 
  -1   4   2     1329.79     1246.67     22.96 o 
   0   4   2      265.35      280.25      8.05 o 
   1   4   2      255.24      324.37     12.12 o 
   2   4   2     1698.45     1472.48     25.03 o 
   3   4   2      660.51      728.81     20.62 o 
   4   4   2      107.91       98.06     13.13 o 
   5   4   2      819.40      904.06     29.05 o 
   6   4   2      178.61      151.31     17.08 o 
   7   4   2       24.44       50.36     16.03 o 
   8   4   2        6.93       11.70     16.66 o 
   9   4   2        0.20        1.28     17.23 o 
  -8   5   2       12.55       13.12     14.66 o 
  -7   5   2        4.59       33.78     14.88 o 
  -6   5   2        2.29        9.73     14.90 o 
  -5   5   2       70.51       64.16     14.39 o 
  -4   5   2        4.77       20.57      9.77 o 
  -3   5   2       59.11       65.54     11.50 o 
  -2   5   2      294.89      226.30     14.12 o 
  -1   5   2     2392.02     2535.21     35.64 o 
   0   5   2       15.41       15.03      5.11 o 
   1   5   2     7288.07     7134.98     55.18 o 
   2   5   2       62.02       35.42      9.95 o 
   3   5   2     2688.65     2816.20     40.62 o 
   4   5   2      194.35      214.17     16.29 o 
   5   5   2       45.05       36.65     13.05 o 
   6   5   2       37.02       37.20     13.35 o 
   7   5   2        2.90        2.12     15.63 o 
   8   5   2        2.18       13.04     17.54 o 
   9   5   2        0.48       23.00     15.41 o 
  -7   6   2        1.09       22.47     13.48 o 
  -6   6   2        6.62       18.07     12.60 o 
  -5   6   2      340.70      343.63     23.66 o 
  -4   6   2       24.86       44.99     11.56 o 
  -3   6   2      162.06      155.56     14.66 o 
  -2   6   2        3.39       22.47      8.63 o 
  -1   6   2      936.73      916.09     25.01 o 
   0   6   2     1362.78     1436.04     20.64 o 
   1   6   2     1318.70     1425.66     29.12 o 
   2   6   2      302.85      297.92     15.21 o 
   3   6   2       10.96       12.46      9.95 o 
   4   6   2       27.27       39.66     10.81 o 
   5   6   2      170.55      175.29     18.49 o 
   6   6   2       19.70       32.49     14.13 o 
   7   6   2       40.18       39.32     16.45 o 
   8   6   2        5.61       17.92     17.92 o 
   9   6   2       16.31       28.27     17.41 o 
  -7   7   2        0.62        0.00     14.02 o 
  -6   7   2       22.27       13.56     14.01 o 
  -5   7   2       19.19       23.25     15.62 o 
  -4   7   2       30.61       35.06     14.52 o 
  -3   7   2      308.32      296.78     19.43 o 
  -2   7   2        0.52        4.20     10.96 o 
  -1   7   2     1200.00     1217.02     31.57 o 
   0   7   2      407.14      385.53     16.66 o 
   1   7   2     1402.35     1406.67     31.85 o 
   2   7   2      384.33      370.33     18.90 o 
   3   7   2      286.65      260.20     16.58 o 
   4   7   2        1.31       21.53     10.08 o 
   5   7   2      132.10      119.44     16.29 o 
   6   7   2        1.03        4.05     14.41 o 
   7   7   2       48.13       68.10     19.23 o 
   8   7   2        5.76       25.89     16.21 o 
   9   7   2        0.32       11.60     14.95 o 
  -6   8   2        2.71        2.16     14.13 o 
  -5   8   2       90.20       73.64     17.85 o 
  -4   8   2        2.67        5.76     12.37 o 
  -3   8   2        4.77       13.94     12.69 o 
  -2   8   2      543.18      545.64     24.91 o 
  -1   8   2        6.95       14.06      9.71 o 
   0   8   2      264.26      236.73     11.53 o 
   1   8   2        8.82       26.95     10.45 o 
   2   8   2      311.96      330.95     19.10 o 
   3   8   2       35.81       32.74     12.94 o 
   4   8   2       40.43       49.96     11.75 o 
   5   8   2       32.05       71.45     15.52 o 
   6   8   2       66.91       82.32     18.28 o 
   7   8   2       17.84       35.27     16.76 o 
   8   8   2       53.44       60.44     18.74 o 
  -6   9   2       47.72       44.30     16.68 o 
  -5   9   2       29.58       28.73     17.64 o 
  -4   9   2      192.00      185.95     21.27 o 
  -3   9   2       86.87       80.05     15.59 o 
  -2   9   2       28.12       40.83     12.28 o 
  -1   9   2       52.89       43.37     12.13 o 
   0   9   2        1.82        0.16      8.12 o 
   1   9   2       31.04       12.63     12.11 o 
   2   9   2       26.01        9.64     12.98 o 
   3   9   2      709.17      745.54     29.97 o 
   4   9   2      469.27      468.12     25.49 o 
   5   9   2       23.63       13.31     13.71 o 
   6   9   2       24.16       14.57     15.37 o 
   7   9   2        0.01        9.72     17.24 o 
   8   9   2        4.90       20.38     16.75 o 
  -5  10   2        1.01       17.37     13.25 o 
  -4  10   2        0.39       13.91     12.01 o 
  -3  10   2       18.91       15.35     12.17 o 
  -2  10   2       46.95       36.85     13.99 o 
  -1  10   2       70.74       49.00     15.67 o 
   0  10   2      222.78      228.85     13.14 o 
   1  10   2      173.17      199.28     17.85 o 
   2  10   2      399.64      345.70     21.75 o 
   3  10   2       30.49       32.58     15.90 o 
   4  10   2       96.74       72.00     19.48 o 
   5  10   2        6.88       14.16     15.19 o 
   6  10   2        7.48       23.38     15.28 o 
   7  10   2        0.03        3.70     15.31 o 
   8  10   2        0.01       28.04     15.22 o 
  -4  11   2       28.98       49.15     14.06 o 
  -3  11   2        0.06        4.22     13.25 o 
  -2  11   2       51.69       62.22     15.64 o 
  -1  11   2       56.65       56.97     15.75 o 
   0  11   2       84.02       41.95     17.00 o 
   1  11   2        0.12        4.82     13.26 o 
   2  11   2        0.97       10.68     13.72 o 
   3  11   2        0.97       19.13     11.88 o 
   4  11   2       48.54       43.53     16.21 o 
   5  11   2       75.25       72.48     18.79 o 
   6  11   2       33.74       28.89     17.11 o 
   7  11   2       21.36        4.98     18.50 o 
  -3  12   2        5.75       38.24     15.13 o 
  -2  12   2       41.30       47.36     14.35 o 
  -1  12   2       15.08        8.46     14.47 o 
   0  12   2       10.22        4.15      9.24 o 
   1  12   2      101.45      108.44     18.74 o 
   2  12   2        1.56        6.22     13.36 o 
   3  12   2       17.50       28.65     13.34 o 
   4  12   2       59.53       32.14     18.16 o 
   5  12   2       47.15       44.17     18.73 o 
   6  12   2       15.71       14.51     17.77 o 
  -2  13   2       14.36        3.22     15.13 o 
  -1  13   2        0.05       20.48     12.94 o 
   0  13   2        2.46        1.69      9.75 o 
   1  13   2       14.75        2.12     13.36 o 
   2  13   2        3.69        7.49     14.86 o 
   3  13   2       56.30       81.96     15.89 o 
   4  13   2        7.26       30.46     14.48 o 
   5  13   2       29.07       30.33     16.92 o 
   1  14   2       29.24       22.36     16.24 o 
   2  14   2       23.80       21.44     14.00 o 
  -3 -13   3       10.77       39.77     17.14 o 
  -2 -13   3      133.38      130.05     24.80 o 
  -1 -13   3        3.74        3.97     16.40 o 
   0 -13   3        8.45       30.59     12.00 o 
   1 -13   3        5.54        9.32     18.40 o 
  -5 -12   3        1.95       10.36     18.34 o 
  -4 -12   3       70.03      119.11     20.44 o 
  -3 -12   3        6.46       16.76     16.50 o 
  -2 -12   3        1.01       15.47     16.67 o 
  -1 -12   3       52.66       87.20     20.87 o 
   0 -12   3        7.51        1.11     12.07 o 
   1 -12   3       43.57       58.51     19.46 o 
   2 -12   3       79.96      131.81     23.62 o 
   3 -12   3       67.01       91.93     21.53 o 
  -6 -11   3        8.72       28.73     14.59 o 
  -5 -11   3       11.74       13.70     17.97 o 
  -4 -11   3       64.09       30.88     19.35 o 
  -3 -11   3      218.39      220.76     28.14 o 
  -2 -11   3        0.08        6.02     15.94 o 
  -1 -11   3       14.05        4.77     15.72 o 
   0 -11   3       73.44       96.20     13.33 o 
   1 -11   3       84.95       87.09     19.72 o 
   2 -11   3        0.71       36.51     16.31 o 
   3 -11   3       22.79       20.66     20.66 o 
   4 -11   3      110.79      115.46     22.85 o 
  -7 -10   3        4.79       26.51     16.15 o 
  -6 -10   3       42.16       45.57     15.06 o 
  -5 -10   3       16.66       43.43     15.81 o 
  -4 -10   3       10.41       14.96     15.91 o 
  -3 -10   3        1.43       14.64     14.64 o 
  -2 -10   3       17.74       14.36     16.80 o 
  -1 -10   3      296.07      327.28     25.97 o 
   0 -10   3        0.59        6.73     11.53 o 
   1 -10   3       84.76       96.90     20.20 o 
   2 -10   3      172.50      228.07     23.04 o 
   3 -10   3      156.44      202.53     25.63 o 
   4 -10   3        0.87       12.91     16.57 o 
   5 -10   3       64.12      104.41     22.74 o 
  -7  -9   3        2.11        3.46     15.23 o 
  -6  -9   3        0.03       14.78     15.03 o 
  -5  -9   3       27.07       35.96     16.81 o 
  -4  -9   3       34.20       15.61     16.71 o 
  -3  -9   3      218.25      266.33     22.67 o 
  -2  -9   3      111.09      103.11     17.52 o 
  -1  -9   3       39.45       48.15     16.63 o 
   0  -9   3       78.69       98.27     19.71 o 
   1  -9   3      112.14      140.32     19.17 o 
   2  -9   3        0.46       15.25     15.25 o 
   3  -9   3      117.69      139.20     20.89 o 
   4  -9   3        8.28       18.23     18.92 o 
   5  -9   3       30.34       75.64     18.32 o 
   6  -9   3       15.00       32.98     17.15 o 
  -8  -8   3       26.78       43.81     18.12 o 
  -7  -8   3        6.51       12.27     13.69 o 
  -6  -8   3       91.27      107.28     16.82 o 
  -5  -8   3       79.52       54.81     15.86 o 
  -4  -8   3       20.10       25.42     14.27 o 
  -3  -8   3      463.02      521.60     26.38 o 
  -2  -8   3      542.25      603.26     27.34 o 
  -1  -8   3      257.39      272.46     20.52 o 
   0  -8   3       48.98       57.59      9.81 o 
   1  -8   3      205.77      226.82     19.56 o 
   2  -8   3       39.63       23.48     14.57 o 
   3  -8   3       43.05       60.28     16.90 o 
   4  -8   3        0.57       15.61     15.61 o 
   5  -8   3      199.24      243.67     25.20 o 
   6  -8   3        2.10        9.06     17.35 o 
  -8  -7   3       16.15       23.65     16.43 o 
  -7  -7   3      103.41      111.62     19.79 o 
  -6  -7   3       19.27       19.89     15.47 o 
  -5  -7   3      266.09      280.76     22.61 o 
  -4  -7   3      292.90      284.61     20.27 o 
  -3  -7   3     1628.88     1731.86     40.47 o 
  -2  -7   3       77.13       48.85     14.26 o 
  -1  -7   3       44.45       39.95     11.78 o 
   0  -7   3        0.06        5.99     10.02 o 
   1  -7   3       38.62       25.21     13.38 o 
   2  -7   3       55.67       60.60     14.97 o 
   3  -7   3       73.07       75.51     16.17 o 
   4  -7   3       41.38       50.21     16.50 o 
   5  -7   3        0.01        9.17     16.69 o 
   6  -7   3        0.59       14.93     18.52 o 
   7  -7   3       33.79       68.78     18.17 o 
  -9  -6   3       46.39       52.13     16.80 o 
  -8  -6   3        0.11       11.02     14.55 o 
  -7  -6   3      180.50      187.62     22.95 o 
  -6  -6   3      273.91      268.45     24.69 o 
  -5  -6   3      906.80      882.70     31.47 o 
  -4  -6   3       45.98       42.22     12.50 o 
  -3  -6   3       26.53       29.64     11.56 o 
  -2  -6   3      896.53      954.34     27.53 o 
  -1  -6   3      728.02      714.47     24.06 o 
   0  -6   3      384.67      402.34     12.90 o 
   1  -6   3       54.24       52.81     11.17 o 
   2  -6   3      109.78      125.74     14.83 o 
   3  -6   3      310.12      347.97     20.89 o 
   4  -6   3       33.99       28.71     15.42 o 
   5  -6   3       97.85       81.41     19.93 o 
   6  -6   3        0.01       15.53     15.53 o 
   7  -6   3       25.66        7.61     18.68 o 
  -9  -5   3       56.98       76.84     17.77 o 
  -8  -5   3        2.48       18.54     15.30 o 
  -7  -5   3       71.51      103.74     16.84 o 
  -6  -5   3       84.47       92.74     18.06 o 
  -5  -5   3      107.90      109.70     15.54 o 
  -4  -5   3      659.33      729.22     24.61 o 
  -3  -5   3       21.51       15.66      8.86 o 
  -2  -5   3      128.06      112.87     11.73 o 
  -1  -5   3     1019.74      907.25     24.63 o 
   0  -5   3      315.91      285.05     10.32 o 
   1  -5   3      114.67      113.47     11.01 o 
   2  -5   3       11.74       21.45      8.31 o 
   3  -5   3      151.64      162.34     14.18 o 
   4  -5   3      778.61      806.98     29.67 o 
   5  -5   3       63.19      111.22     15.82 o 
   6  -5   3      183.01      257.55     22.31 o 
   7  -5   3       14.30       25.76     15.74 o 
   8  -5   3        2.52       30.89     18.35 o 
  -9  -4   3       57.41       84.57     18.99 o 
  -8  -4   3       60.29       98.97     16.50 o 
  -7  -4   3        0.00        8.84     12.94 o 
  -6  -4   3       80.87       81.51     15.13 o 
  -5  -4   3       26.77       19.46     12.21 o 
  -4  -4   3      349.13      335.75     17.37 o 
  -3  -4   3      121.45      124.83     11.11 o 
  -2  -4   3       91.44      115.92      9.61 o 
  -1  -4   3       57.28       50.01      7.81 o 
   0  -4   3     1421.50     1145.52     16.40 o 
   1  -4   3      691.84      527.35     16.84 o 
   2  -4   3       34.18       14.02      8.51 o 
   3  -4   3       75.82       90.53     11.30 o 
   4  -4   3       21.63       28.46     10.85 o 
   5  -4   3        1.67        0.00     13.88 o 
   6  -4   3       53.17       64.05     17.90 o 
   7  -4   3       15.48       21.19     16.41 o 
   8  -4   3        0.00       17.83     17.83 o 
  -9  -3   3       46.28       40.51     17.18 o 
  -8  -3   3        2.41        0.00     15.27 o 
  -7  -3   3       11.05       11.57     14.34 o 
  -6  -3   3       81.06       79.41     14.24 o 
  -5  -3   3       35.62       22.12     11.63 o 
  -4  -3   3       15.46        2.77      9.56 o 
  -3  -3   3      194.69      191.34     11.94 o 
  -2  -3   3      511.30      473.23     14.41 o 
  -1  -3   3      600.81      592.06     15.33 o 
   0  -3   3        8.35        3.18     10.20 o 
   1  -3   3       15.31        4.18      6.97 o 
   2  -3   3     1010.13      836.06     20.14 o 
   3  -3   3      200.43      182.08     12.59 o 
   4  -3   3      518.22      529.95     21.20 o 
   5  -3   3       86.02       96.26     15.30 o 
   6  -3   3      403.77      439.21     28.42 o 
   7  -3   3       39.70       49.82     18.46 o 
   8  -3   3      186.76      216.98     25.24 o 
   9  -3   3        1.37        1.27     17.29 o 
  -9  -2   3        1.11       15.73     16.17 o 
  -8  -2   3        4.84       27.74     14.88 o 
  -7  -2   3       27.14       16.24     14.33 o 
  -6  -2   3        1.08       28.60     10.36 o 
  -5  -2   3        2.85        8.77      9.55 o 
  -4  -2   3      400.05      353.56     17.24 o 
  -3  -2   3      351.39      295.60     13.61 o 
  -2  -2   3       89.48      104.35      8.34 o 
  -1  -2   3     2391.41     2292.00     25.81 o 
   0  -2   3      824.87      739.70     19.56 o 
   1  -2   3        0.24        5.69      5.69 o 
   2  -2   3      274.25      226.39     11.37 o 
   3  -2   3      630.35      519.58     17.88 o 
   4  -2   3      127.78      125.14     12.55 o 
   5  -2   3        0.89       11.51     11.51 o 
   6  -2   3      335.35      374.76     23.95 o 
   7  -2   3        1.82       12.99     17.04 o 
   8  -2   3      138.49      135.36     21.45 o 
   9  -2   3        1.73        1.31     17.49 o 
  -9  -1   3        0.17       14.47     14.47 o 
  -8  -1   3        0.06       15.71     15.71 o 
  -7  -1   3      208.84      229.05     20.84 o 
  -6  -1   3        0.56        4.94     11.70 o 
  -5  -1   3      162.00      157.61     14.94 o 
  -4  -1   3      525.46      494.83     19.07 o 
  -3  -1   3     5464.98     5014.16     46.11 o 
  -2  -1   3      247.68      240.52     10.31 o 
  -1  -1   3     6635.68     6904.25     39.87 o 
   0  -1   3      865.03      919.28     28.69 o 
   1  -1   3       11.99        0.73      5.30 o 
   2  -1   3        6.22        4.85      5.77 o 
   3  -1   3        3.23        0.40      6.99 o 
   4  -1   3        0.11        1.65      9.76 o 
   5  -1   3      394.38      381.32     19.77 o 
   6  -1   3       67.12       77.35     15.97 o 
   7  -1   3      115.57       80.18     19.28 o 
   8  -1   3       72.14      120.18     20.99 o 
   9  -1   3        0.13       22.77     16.04 o 
  -9   0   3        0.04        6.69     14.46 o 
  -8   0   3       37.20        9.62     15.80 o 
  -7   0   3        4.77       17.33     14.17 o 
  -6   0   3        5.41        9.87     11.95 o 
  -5   0   3      406.05      424.71     21.23 o 
  -4   0   3      238.08      207.29     13.14 o 
  -3   0   3      388.49      325.78     13.80 o 
  -2   0   3       50.18       51.58      6.86 o 
  -1   0   3        2.81       11.77      4.96 o 
   0   0   3     1409.69     1904.10     13.17 o 
   1   0   3     6013.67     5452.22     34.24 o 
   2   0   3     2303.22     2029.16     25.02 o 
   3   0   3      722.54      688.12     17.96 o 
   4   0   3      314.23      313.96     15.58 o 
   5   0   3        8.65       10.47     10.47 o 
   6   0   3      114.13      112.56     15.91 o 
   7   0   3        1.96        5.00     14.72 o 
   8   0   3        5.08        0.00     15.67 o 
   9   0   3        0.20       16.24     16.48 o 
  -9   1   3        0.37       11.09     13.47 o 
  -8   1   3        9.18        6.41     16.91 o 
  -7   1   3        8.56       25.22     14.86 o 
  -6   1   3       23.82       43.44     13.02 o 
  -5   1   3     1091.83     1053.20     30.23 o 
  -4   1   3      234.69      268.81     15.57 o 
  -3   1   3        2.18        8.51      7.24 o 
  -2   1   3     2546.03     2542.89     29.59 o 
  -1   1   3     7459.69     8604.38     45.30 o 
   0   1   3       10.96       10.98      5.20 o 
   1   1   3     3657.89     4277.93     29.45 o 
   2   1   3      183.70      205.76      8.99 o 
   3   1   3     1230.36     1204.98     22.61 o 
   4   1   3      198.16      203.32     13.16 o 
   5   1   3       48.98       33.14     10.83 o 
   6   1   3      124.55      150.48     15.70 o 
   7   1   3        7.33       29.34     14.33 o 
   8   1   3       55.16       35.01     19.78 o 
   9   1   3       22.28       27.12     18.53 o 
  -9   2   3       31.84       37.20     15.36 o 
  -8   2   3       16.92       29.92     14.29 o 
  -7   2   3        6.10       15.66     12.84 o 
  -6   2   3      151.07      185.63     16.40 o 
  -5   2   3      130.80      124.93     13.76 o 
  -4   2   3       24.75       12.27      9.85 o 
  -3   2   3      548.75      535.12     18.19 o 
  -2   2   3       24.02       56.40      6.97 o 
  -1   2   3       13.50        4.73      5.34 o 
   0   2   3      552.15      547.42      8.39 o 
   1   2   3     4307.48     4738.58     33.19 o 
   2   2   3       48.05       48.56      6.51 o 
   3   2   3      132.41      146.93      9.75 o 
   4   2   3      883.19      780.96     22.14 o 
   5   2   3     1038.23     1022.69     28.25 o 
   6   2   3        5.83       14.46     12.00 o 
   7   2   3        1.80        7.79     13.66 o 
   8   2   3       67.84       56.86     20.86 o 
   9   2   3        8.31       24.46     15.65 o 
  -8   3   3        0.07       14.31     14.31 o 
  -7   3   3        1.84       12.97     14.04 o 
  -6   3   3      124.12      126.79     14.82 o 
  -5   3   3       51.67       42.84     12.93 o 
  -4   3   3      191.76      157.33     14.55 o 
  -3   3   3     1478.48     1438.99     28.87 o 
  -2   3   3     1113.29     1145.93     22.90 o 
  -1   3   3        1.35        5.49      5.49 o 
   0   3   3      600.02      818.36     11.33 o 
   1   3   3     1137.05     1120.34     18.70 o 
   2   3   3      299.93      289.84     11.20 o 
   3   3   3     2597.27     2343.28     32.30 o 
   4   3   3      230.46      191.27     13.67 o 
   5   3   3      796.99      847.34     26.68 o 
   6   3   3      231.15      230.92     18.44 o 
   7   3   3      137.22      143.09     21.41 o 
   8   3   3      115.34      110.96     20.03 o 
   9   3   3       11.57        9.74     15.04 o 
  -8   4   3        0.96       15.95     13.67 o 
  -7   4   3      116.01      109.14     18.17 o 
  -6   4   3      126.55      161.31     19.58 o 
  -5   4   3      271.00      250.80     19.70 o 
  -4   4   3      281.04      251.47     16.53 o 
  -3   4   3      172.58      167.80     13.14 o 
  -2   4   3      114.62      112.39     10.22 o 
  -1   4   3       54.65       63.06      8.03 o 
   0   4   3      489.33      335.35      8.51 o 
   1   4   3     1042.69     1246.57     21.64 o 
   2   4   3      128.32      143.35     10.16 o 
   3   4   3     5122.23     4715.47     47.07 o 
   4   4   3      818.84      738.70     22.92 o 
   5   4   3     1282.62     1216.77     31.64 o 
   6   4   3      280.28      270.76     20.55 o 
   7   4   3       11.20       26.52     16.02 o 
   8   4   3        0.35        2.23     15.14 o 
   9   4   3        0.35        2.44     16.09 o 
  -8   5   3       36.96       28.60     14.99 o 
  -7   5   3       55.22       73.96     16.67 o 
  -6   5   3       25.48       46.32     13.59 o 
  -5   5   3       35.70       20.20     12.12 o 
  -4   5   3       40.49       55.02     11.64 o 
  -3   5   3       36.81       35.07     10.00 o 
  -2   5   3      268.97      263.46     15.25 o 
  -1   5   3      705.83      654.51     19.18 o 
   0   5   3        9.40        4.11      4.38 o 
   1   5   3      993.85     1094.36     22.60 o 
   2   5   3      562.39      530.30     16.81 o 
   3   5   3      959.09      986.91     24.34 o 
   4   5   3      135.30      144.93     12.90 o 
   5   5   3        0.34       29.26     10.83 o 
   6   5   3       69.14       71.27     14.58 o 
   7   5   3        0.58        2.01     14.05 o 
   8   5   3        3.75        4.52     14.19 o 
   9   5   3        0.28       12.11     15.94 o 
  -7   6   3       16.91       23.96     13.98 o 
  -6   6   3      112.92      112.98     16.00 o 
  -5   6   3      140.40      135.71     18.21 o 
  -4   6   3       32.78       27.73     11.28 o 
  -3   6   3        3.31       10.37      9.13 o 
  -2   6   3        5.76        5.42      8.74 o 
  -1   6   3       89.23      115.75     11.79 o 
   0   6   3      567.92      648.09     14.32 o 
   1   6   3     1233.45     1171.02     26.16 o 
   2   6   3        8.77        0.99      8.47 o 
   3   6   3       10.17        9.00      9.00 o 
   4   6   3      402.59      415.29     20.21 o 
   5   6   3        0.14        7.87     11.47 o 
   6   6   3       30.89       40.19     14.52 o 
   7   6   3       30.24       15.63     15.24 o 
   8   6   3       17.98       31.13     17.78 o 
   9   6   3        0.89       24.50     14.78 o 
  -7   7   3        1.00        5.25     13.86 o 
  -6   7   3       22.55        5.05     13.15 o 
  -5   7   3        3.10       20.90     14.48 o 
  -4   7   3        3.54       33.65     12.71 o 
  -3   7   3      146.60      164.37     15.87 o 
  -2   7   3        0.06        7.67      9.27 o 
  -1   7   3      590.62      576.29     22.30 o 
   0   7   3      508.62      393.79     12.75 o 
   1   7   3       11.55       31.58      9.49 o 
   2   7   3        7.77        8.38      9.02 o 
   3   7   3       14.55       18.92     10.15 o 
   4   7   3       94.08       87.92     13.66 o 
   5   7   3        7.97        6.77     13.15 o 
   6   7   3       11.37       47.43     13.86 o 
   7   7   3        8.13       21.69     13.34 o 
   8   7   3       80.32      115.30     19.16 o 
   9   7   3        3.26        4.90     16.05 o 
  -6   8   3        2.19       24.01     12.47 o 
  -5   8   3       39.60       63.02     14.43 o 
  -4   8   3      293.90      316.91     21.09 o 
  -3   8   3      448.70      401.32     24.24 o 
  -2   8   3       27.71       31.35     10.12 o 
  -1   8   3       64.78       47.14     10.79 o 
   0   8   3       59.32       47.56      7.74 o 
   1   8   3        3.93        9.47     10.09 o 
   2   8   3      288.40      312.08     18.62 o 
   3   8   3        1.82        2.16      9.24 o 
   4   8   3      178.85      208.44     18.33 o 
   5   8   3        6.57       11.02     12.59 o 
   6   8   3      188.63      215.57     20.85 o 
   7   8   3        0.01       16.50     16.50 o 
   8   8   3       18.02        1.20     16.31 o 
  -6   9   3        0.95       15.72     15.72 o 
  -5   9   3       20.63       10.41     14.06 o 
  -4   9   3       20.16       33.82     13.98 o 
  -3   9   3       34.99       65.49     14.78 o 
  -2   9   3       28.78       27.04     14.37 o 
  -1   9   3       13.25       10.70     11.18 o 
   0   9   3       13.26       19.12      7.48 o 
   1   9   3       89.97       70.73     12.84 o 
   2   9   3      782.14      721.98     27.76 o 
   3   9   3       21.86        0.00     12.02 o 
   4   9   3       46.75       23.16     13.87 o 
   5   9   3       69.53       85.25     15.81 o 
   6   9   3       21.69       10.74     17.13 o 
   7   9   3        0.02        5.82     14.85 o 
   8   9   3        0.32        0.00     16.00 o 
  -5  10   3        8.16       12.73     14.24 o 
  -4  10   3       11.39       11.45     13.51 o 
  -3  10   3        1.23       14.02     14.02 o 
  -2  10   3       70.01       64.90     14.45 o 
  -1  10   3        7.40       10.94     12.38 o 
   0  10   3        9.57       13.99      8.58 o 
   1  10   3       24.13       18.03     11.99 o 
   2  10   3        2.56        6.08     12.52 o 
   3  10   3      283.28      271.34     19.87 o 
   4  10   3       91.75       62.62     18.10 o 
   5  10   3        0.30       15.57     12.59 o 
   6  10   3        0.00        2.22     14.64 o 
   7  10   3        3.30       16.68     16.68 o 
   8  10   3        1.24        4.83     11.84 o 
  -4  11   3       14.87       44.88     14.09 o 
  -3  11   3        0.03        7.38     12.68 o 
  -2  11   3       27.02       12.21     14.58 o 
  -1  11   3       44.32       38.23     14.09 o 
   0  11   3       27.98       30.55      9.18 o 
   1  11   3        9.16        8.44     13.24 o 
   2  11   3        1.14       16.00     11.53 o 
   3  11   3        9.38       38.00     12.55 o 
   4  11   3       23.88       36.94     13.35 o 
   5  11   3      115.40      111.26     19.99 o 
   6  11   3        0.29        4.67     15.17 o 
   7  11   3       29.97        9.55     17.23 o 
  -3  12   3       11.52       14.97     14.47 o 
  -2  12   3        1.00        7.39     14.44 o 
  -1  12   3        6.55        5.12     13.59 o 
   0  12   3        2.92        4.60      9.49 o 
   1  12   3       14.59       18.03     13.47 o 
   2  12   3        2.78       21.14     10.85 o 
   3  12   3       51.20       55.62     14.50 o 
   4  12   3        5.68        8.56     12.94 o 
   5  12   3       88.75      115.52     19.42 o 
   6  12   3        8.38        9.33     16.82 o 
  -2  13   3       23.47       53.22     13.10 o 
  -1  13   3       18.34       16.96     13.67 o 
   0  13   3        0.83        0.73     17.22 o 
   1  13   3        0.63       10.35     11.79 o 
   2  13   3        2.55        6.24     14.26 o 
   3  13   3       35.45       37.17     15.55 o 
   4  13   3        2.93       20.81     12.58 o 
   5  13   3       25.77        2.26     15.97 o 
   2  14   3       15.83        4.15     13.50 o 
  -2 -13   4        0.00        1.24     14.76 o 
  -1 -13   4        0.51       18.68     15.15 o 
   0 -13   4        1.92        3.74     22.46 o 
  -5 -12   4        0.26       25.59     13.78 o 
  -4 -12   4        7.52       31.94     14.51 o 
  -3 -12   4        7.41        9.77     17.62 o 
  -2 -12   4       37.99       46.41     17.97 o 
  -1 -12   4       67.67       85.28     18.53 o 
   0 -12   4       14.20       30.55     11.43 o 
   1 -12   4       15.45        2.40     16.92 o 
   2 -12   4       26.43       61.08     18.58 o 
  -6 -11   4       10.43        5.93     16.39 o 
  -5 -11   4        8.35        0.00     16.76 o 
  -4 -11   4        2.70        3.56     15.49 o 
  -3 -11   4        9.02       22.18     15.41 o 
  -2 -11   4      241.75      319.77     27.43 o 
  -1 -11   4       83.41       64.66     18.67 o 
   0 -11   4       42.82       58.28     22.63 o 
   1 -11   4       62.48       45.81     16.97 o 
   2 -11   4       31.62       31.26     18.93 o 
   3 -11   4        0.27       11.17     16.46 o 
   4 -11   4        1.43        7.60     18.26 o 
  -7 -10   4        0.05       12.69     16.22 o 
  -6 -10   4       76.57       89.67     21.03 o 
  -5 -10   4        0.02       10.15     16.56 o 
  -4 -10   4       61.50       60.95     17.27 o 
  -3 -10   4        6.72       36.95     13.02 o 
  -2 -10   4        0.92       15.44     15.44 o 
  -1 -10   4       28.96       42.56     15.53 o 
   0 -10   4      329.47      341.84     18.51 o 
   1 -10   4       74.17       63.22     18.96 o 
   2 -10   4       78.20       94.79     19.40 o 
   3 -10   4      221.62      284.25     24.90 o 
   4 -10   4      184.64      210.08     25.25 o 
   5 -10   4        8.52       31.49     17.45 o 
  -7  -9   4        6.00       28.12     14.12 o 
  -6  -9   4       24.63       42.73     14.79 o 
  -5  -9   4       48.96       35.97     15.89 o 
  -4  -9   4       68.78       88.67     16.86 o 
  -3  -9   4       68.36       64.27     16.63 o 
  -2  -9   4       18.69       25.19     14.30 o 
  -1  -9   4     1276.12     1313.18     40.66 o 
   0  -9   4     1292.96     1406.76     30.55 o 
   1  -9   4       26.83        9.86     18.10 o 
   2  -9   4      373.38      394.31     26.93 o 
   3  -9   4       58.61       66.88     17.48 o 
   4  -9   4       35.40       44.44     19.09 o 
   5  -9   4        0.31        1.21     17.21 o 
  -8  -8   4        0.21        8.88     14.23 o 
  -7  -8   4       11.75       22.85     13.99 o 
  -6  -8   4       93.13       92.31     17.04 o 
  -5  -8   4      126.62      196.60     17.96 o 
  -4  -8   4        5.50       14.13     14.13 o 
  -3  -8   4      535.30      560.57     26.89 o 
  -2  -8   4      651.67      662.68     29.09 o 
  -1  -8   4      754.92      788.75     30.98 o 
   0  -8   4       12.63       16.24     10.20 o 
   1  -8   4      124.33      143.60     18.17 o 
   2  -8   4      239.54      184.05     20.96 o 
   3  -8   4       24.92       18.97     13.50 o 
   4  -8   4       33.38       47.92     17.43 o 
   5  -8   4      115.24      169.42     20.35 o 
   6  -8   4       18.47       48.31     15.86 o 
  -8  -7   4        3.55        4.39     15.03 o 
  -7  -7   4       11.21       13.61     14.97 o 
  -6  -7   4       10.22       11.71     13.73 o 
  -5  -7   4      173.32      163.61     18.52 o 
  -4  -7   4      412.14      444.83     24.21 o 
  -3  -7   4      652.39      597.62     25.91 o 
  -2  -7   4       10.25       21.02     11.51 o 
  -1  -7   4      457.02      445.59     21.70 o 
   0  -7   4      844.21      881.10     21.41 o 
   1  -7   4      519.85      510.58     23.41 o 
   2  -7   4      765.94      822.34     29.27 o 
   3  -7   4      116.91      115.84     17.43 o 
   4  -7   4      219.59      217.43     22.68 o 
   5  -7   4        5.06        1.05     14.13 o 
   6  -7   4        7.34        5.94     17.54 o 
   7  -7   4       10.30       36.16     15.53 o 
  -8  -6   4        0.31        4.29     14.07 o 
  -7  -6   4       79.17       93.12     16.50 o 
  -6  -6   4       11.14       12.97     15.74 o 
  -5  -6   4      432.50      483.07     24.67 o 
  -4  -6   4       80.64       76.58     14.20 o 
  -3  -6   4      635.23      610.53     24.35 o 
  -2  -6   4      392.15      408.85     19.05 o 
  -1  -6   4       88.44       76.01     11.66 o 
   0  -6   4       28.23       31.81     12.71 o 
   1  -6   4        0.56       14.44      9.00 o 
   2  -6   4      115.45       93.28     14.36 o 
   3  -6   4        2.22       25.49     11.47 o 
   4  -6   4      304.07      292.72     21.23 o 
   5  -6   4        1.92       16.04     16.04 o 
   6  -6   4        8.15        6.93     15.81 o 
   7  -6   4       37.97       58.64     18.20 o 
  -9  -5   4       35.28       43.64     15.27 o 
  -8  -5   4       14.03        5.28     16.39 o 
  -7  -5   4      416.72      422.29     28.04 o 
  -6  -5   4        0.06       12.35     12.47 o 
  -5  -5   4        0.39        7.71     12.36 o 
  -4  -5   4      463.52      441.24     20.95 o 
  -3  -5   4       60.36       55.31     10.10 o 
  -2  -5   4       58.09       48.28      8.69 o 
  -1  -5   4      366.73      326.22     16.21 o 
   0  -5   4      146.52      146.47      8.37 o 
   1  -5   4      251.47      247.68     14.65 o 
   2  -5   4      601.78      484.01     20.55 o 
   3  -5   4      746.94      772.02     26.31 o 
   4  -5   4      801.37      717.12     29.41 o 
   5  -5   4       91.82      107.57     18.29 o 
   6  -5   4       32.37       27.18     14.20 o 
   7  -5   4        0.19       15.49     17.15 o 
   8  -5   4        1.30        9.91     15.21 o 
  -9  -4   4       17.79       17.04     17.04 o 
  -8  -4   4       14.59        0.00     14.81 o 
  -7  -4   4        0.81       27.99     14.17 o 
  -6  -4   4       81.49       94.25     14.79 o 
  -5  -4   4      146.20      140.66     13.98 o 
  -4  -4   4        8.71        1.21      9.24 o 
  -3  -4   4      621.99      628.69     20.34 o 
  -2  -4   4        5.25       18.08      7.29 o 
  -1  -4   4      322.63      273.76     13.02 o 
   0  -4   4      139.08      131.29      7.34 o 
   1  -4   4       54.42       64.62      8.86 o 
   2  -4   4      319.86      274.50     14.43 o 
   3  -4   4      516.35      415.37     19.68 o 
   4  -4   4       11.41       29.96     10.45 o 
   5  -4   4      177.81      232.20     19.80 o 
   6  -4   4      148.92      154.13     19.99 o 
   7  -4   4        2.09       32.11     14.75 o 
   8  -4   4       14.57       42.83     17.68 o 
  -9  -3   4       22.89       36.15     15.56 o 
  -8  -3   4       29.85       37.80     15.03 o 
  -7  -3   4       39.67       44.79     15.34 o 
  -6  -3   4       10.62       17.44     12.98 o 
  -5  -3   4       68.21       54.04     13.24 o 
  -4  -3   4     1615.58     1563.09     33.25 o 
  -3  -3   4       16.62       24.69      8.23 o 
  -2  -3   4       27.64       37.13      7.31 o 
  -1  -3   4      813.77      826.49     18.94 o 
   0  -3   4      597.38      505.00     10.59 o 
   1  -3   4     2610.17     1906.10     28.35 o 
   2  -3   4      247.32      209.89     11.85 o 
   3  -3   4       81.14       69.47     10.07 o 
   4  -3   4      270.41      261.79     16.67 o 
   5  -3   4      355.87      338.99     22.73 o 
   6  -3   4      699.76      708.08     31.94 o 
   7  -3   4        6.23        4.39     17.53 o 
   8  -3   4       15.23       10.79     17.24 o 
  -9  -2   4        0.00       16.50     16.50 o 
  -8  -2   4       36.58       56.62     15.85 o 
  -7  -2   4        0.47        0.97     12.32 o 
  -6  -2   4      198.44      227.72     18.37 o 
  -5  -2   4       47.36       38.49     11.87 o 
  -4  -2   4      370.30      366.22     17.47 o 
  -3  -2   4     2748.72     2612.07     36.28 o 
  -2  -2   4      174.41      169.19     10.07 o 
  -1  -2   4     2646.43     2485.81     28.67 o 
   0  -2   4      345.48      294.22     12.45 o 
   1  -2   4      884.58      682.67     15.87 o 
   2  -2   4      215.36      169.37     10.11 o 
   3  -2   4       88.73       94.36     10.49 o 
   4  -2   4       27.99       28.75     10.26 o 
   5  -2   4       74.28       78.98     14.13 o 
   6  -2   4        2.87       15.35     15.35 o 
   7  -2   4        9.64        6.30     16.20 o 
   8  -2   4       71.10      110.04     20.24 o 
   9  -2   4        2.36       12.32     14.83 o 
  -9  -1   4        0.07       20.76     13.98 o 
  -8  -1   4       47.76       34.60     16.78 o 
  -7  -1   4      106.38      151.06     17.38 o 
  -6  -1   4       71.45       67.42     15.34 o 
  -5  -1   4      463.93      460.43     20.93 o 
  -4  -1   4       55.59       50.75     10.45 o 
  -3  -1   4        0.12        6.94      7.68 o 
  -2  -1   4     5188.23     5036.14     41.94 o 
  -1  -1   4        9.00        1.04      4.88 o 
   0  -1   4      201.07      186.54      5.94 o 
   1  -1   4     2824.87     2164.71     24.81 o 
   2  -1   4        0.02        4.18      5.20 o 
   3  -1   4        1.16        0.52      7.04 o 
   4  -1   4       67.67       71.80     10.40 o 
   5  -1   4       20.48        7.86     11.78 o 
   6  -1   4      127.84      111.88     17.16 o 
   7  -1   4       34.66       56.95     15.41 o 
   8  -1   4      189.70      181.51     22.50 o 
   9  -1   4        0.94       16.68     16.68 o 
  -9   0   4       10.92       21.79     13.69 o 
  -8   0   4        7.27       15.73     15.73 o 
  -7   0   4        3.64        1.96     13.90 o 
  -6   0   4      463.07      497.56     23.90 o 
  -5   0   4       26.77       33.79     10.88 o 
  -4   0   4      317.80      308.55     16.54 o 
  -3   0   4       80.31       91.44      9.37 o 
  -2   0   4     5302.66     5790.91     44.88 o 
  -1   0   4     3728.04     4522.83     35.12 o 
   0   0   4      173.72      226.89      9.96 o 
   1   0   4        1.16        4.35      4.49 o 
   2   0   4      818.20      673.04     15.93 o 
   3   0   4        2.67       16.56      6.49 o 
   4   0   4     1693.12     1571.63     31.24 o 
   5   0   4        3.06        8.77      9.97 o 
   6   0   4       43.51       49.74     13.72 o 
   7   0   4       11.22        7.87     14.13 o 
   8   0   4       31.85       20.01     18.71 o 
   9   0   4        0.41       15.60     15.36 o 
  -9   1   4        1.95        2.18     14.43 o 
  -8   1   4       85.45       70.43     16.57 o 
  -7   1   4        0.46        3.85     13.26 o 
  -6   1   4      221.12      234.31     19.74 o 
  -5   1   4        1.01       11.98     10.35 o 
  -4   1   4      873.26      788.54     24.19 o 
  -3   1   4      819.85      826.75     21.66 o 
  -2   1   4      718.62      766.83     18.01 o 
  -1   1   4     2617.60     3289.72     30.96 o 
   0   1   4     6740.80     7972.20     42.81 o 
   1   1   4     4108.46     5118.18     35.51 o 
   2   1   4     7403.59     6794.60     45.57 o 
   3   1   4        0.94        6.93      6.93 o 
   4   1   4       54.64       32.69     10.44 o 
   5   1   4       75.94       72.06     11.88 o 
   6   1   4       59.77       70.55     12.46 o 
   7   1   4        5.57       10.58     12.81 o 
   8   1   4        8.72       17.53     14.58 o 
   9   1   4       25.92       15.44     17.46 o 
  -8   2   4        0.24        6.32     13.84 o 
  -7   2   4       25.75       47.59     13.94 o 
  -6   2   4       80.64       90.88     14.78 o 
  -5   2   4        3.49       18.86      9.75 o 
  -4   2   4      289.82      321.33     16.58 o 
  -3   2   4      432.63      441.55     17.27 o 
  -2   2   4     1335.56     1380.72     24.35 o 
  -1   2   4       86.36       62.98      7.03 o 
   0   2   4    13566.18    16243.15    475.40 o 
   1   2   4      782.91     1003.72     16.80 o 
   2   2   4        4.60        2.50      5.12 o 
   3   2   4       78.68       84.82      8.71 o 
   4   2   4     2882.91     2601.94     38.14 o 
   5   2   4      178.84      179.13     14.33 o 
   6   2   4      207.36      227.48     18.36 o 
   7   2   4       60.20       50.82     16.64 o 
   8   2   4       20.95       18.31     13.99 o 
   9   2   4        5.74       35.34     15.53 o 
  -8   3   4        0.47        3.15     14.39 o 
  -7   3   4        0.56        1.96     12.18 o 
  -6   3   4        4.43        6.16     11.96 o 
  -5   3   4       19.37       21.94     11.22 o 
  -4   3   4     1448.23     1400.14     32.59 o 
  -3   3   4      454.47      452.02     17.60 o 
  -2   3   4      730.58      731.97     18.99 o 
  -1   3   4      281.26      229.10     10.90 o 
   0   3   4      615.60      776.07     22.76 o 
   1   3   4     1997.55     2041.19     25.74 o 
   2   3   4       19.86        3.06      6.00 o 
   3   3   4      475.12      451.41     15.50 o 
   4   3   4      139.80      130.21     11.19 o 
   5   3   4       45.05       45.15     11.96 o 
   6   3   4       65.07       66.76     11.99 o 
   7   3   4      176.21      188.24     18.58 o 
   8   3   4        0.02        9.71     16.16 o 
   9   3   4        3.58       15.20     15.20 o 
  -8   4   4        4.25        6.32     13.55 o 
  -7   4   4       30.09       40.01     14.56 o 
  -6   4   4       23.47       20.86     13.68 o 
  -5   4   4      109.98       90.61     15.04 o 
  -4   4   4       78.24       69.64     12.58 o 
  -3   4   4      322.98      295.65     16.75 o 
  -2   4   4      164.31      142.64     11.11 o 
  -1   4   4       39.02       21.89      6.00 o 
   0   4   4        9.81        0.51      7.26 o 
   1   4   4      212.45      192.40     10.12 o 
   2   4   4      538.81      557.14     16.14 o 
   3   4   4       42.17       44.41      8.52 o 
   4   4   4      211.31      219.32     14.71 o 
   5   4   4      116.72      112.34     13.64 o 
   6   4   4      197.11      167.90     17.30 o 
   7   4   4      422.16      514.01     27.78 o 
   8   4   4        0.13       30.25     14.13 o 
   9   4   4       10.11        1.16     14.68 o 
  -8   5   4        9.64       19.74     13.76 o 
  -7   5   4       99.06       96.24     18.24 o 
  -6   5   4       13.04       12.26     14.21 o 
  -5   5   4      159.59      161.20     16.68 o 
  -4   5   4      256.43      173.18     17.18 o 
  -3   5   4       17.08       17.54      9.32 o 
  -2   5   4      293.61      289.76     14.74 o 
  -1   5   4       32.36       12.15      7.02 o 
   0   5   4        0.68        5.91      4.46 o 
   1   5   4       12.92        0.84      7.75 o 
   2   5   4      138.08      142.00      9.96 o 
   3   5   4     1989.11     1914.82     33.44 o 
   4   5   4       57.21       51.48     11.33 o 
   5   5   4      591.03      531.28     23.18 o 
   6   5   4       58.57       89.07     13.90 o 
   7   5   4       20.90       37.10     14.89 o 
   8   5   4        3.97        6.55     14.46 o 
   9   5   4        5.64       29.24     15.25 o 
  -7   6   4        6.73       20.52     14.33 o 
  -6   6   4        3.78       27.27     13.19 o 
  -5   6   4       98.56       97.93     15.64 o 
  -4   6   4      103.81       92.87     12.82 o 
  -3   6   4      271.05      276.24     17.17 o 
  -2   6   4      414.82      416.27     17.99 o 
  -1   6   4     1738.76     1503.49     31.00 o 
   0   6   4       27.60       16.22      6.17 o 
   1   6   4        2.86        3.04      7.66 o 
   2   6   4      450.86      416.49     16.37 o 
   3   6   4      120.56      121.31     12.02 o 
   4   6   4        8.49        4.02      9.20 o 
   5   6   4      111.13      117.22     14.92 o 
   6   6   4        1.20       23.15     12.15 o 
   7   6   4       39.25        4.07     15.90 o 
   8   6   4       31.08       45.68     17.42 o 
   9   6   4       41.45       44.68     17.85 o 
  -7   7   4       24.29       63.85     12.73 o 
  -6   7   4      101.81       79.35     14.15 o 
  -5   7   4        0.02        0.90     12.85 o 
  -4   7   4       25.42       23.30     12.53 o 
  -3   7   4       58.13       37.97     12.18 o 
  -2   7   4      398.18      349.13     19.31 o 
  -1   7   4       61.21       64.48     12.17 o 
   0   7   4       57.69       74.71      7.72 o 
   1   7   4      107.40      100.17     11.35 o 
   2   7   4        8.72        5.98      8.90 o 
   3   7   4      546.26      537.97     21.05 o 
   4   7   4       89.03       78.61     13.34 o 
   5   7   4       88.67       82.22     15.87 o 
   6   7   4        9.75        0.89     12.83 o 
   7   7   4       13.99        1.00     13.32 o 
   8   7   4       25.45       55.64     15.52 o 
   9   7   4        0.37        3.60     16.04 o 
  -6   8   4       20.26       17.46     15.74 o 
  -5   8   4        3.61       13.84     12.41 o 
  -4   8   4        4.64       23.16     11.12 o 
  -3   8   4      152.05      165.27     16.84 o 
  -2   8   4      117.97      120.34     15.02 o 
  -1   8   4      263.86      245.18     17.30 o 
   0   8   4        7.64       18.97      7.57 o 
   1   8   4      108.91      125.20     13.29 o 
   2   8   4       63.13       74.99     11.46 o 
   3   8   4       13.19        9.47     11.44 o 
   4   8   4        2.23       10.39      9.01 o 
   5   8   4        1.38        1.78     12.93 o 
   6   8   4       51.01       54.77     15.30 o 
   7   8   4        0.35       11.94     14.77 o 
   8   8   4        2.39        2.33     14.04 o 
  -6   9   4       19.27        3.11     14.51 o 
  -5   9   4       93.73      112.21     15.78 o 
  -4   9   4       88.21       99.95     17.14 o 
  -3   9   4        0.29        2.81     13.22 o 
  -2   9   4        8.23       13.17     12.44 o 
  -1   9   4        7.22        4.10     11.35 o 
   0   9   4        0.70        3.06      7.52 o 
   1   9   4        7.31       12.21      9.55 o 
   2   9   4       15.79       28.67     11.01 o 
   3   9   4        4.28       15.36     11.09 o 
   4   9   4      119.44      136.25     15.92 o 
   5   9   4      203.39      221.13     20.78 o 
   6   9   4       51.90       94.20     14.44 o 
   7   9   4       21.99       10.14     16.24 o 
   8   9   4        5.40        7.02     15.29 o 
  -5  10   4       19.40       11.53     14.07 o 
  -4  10   4        1.48       10.34     13.75 o 
  -3  10   4        1.60        9.02     12.84 o 
  -2  10   4       31.76       51.33     14.31 o 
  -1  10   4      102.17       91.46     14.53 o 
   0  10   4      124.94      110.24     10.61 o 
   1  10   4       53.89       53.65     14.36 o 
   2  10   4      125.33      106.24     15.92 o 
   3  10   4       87.98      106.59     16.85 o 
   4  10   4        0.77        7.59     15.42 o 
   5  10   4        0.39       16.31     11.35 o 
   6  10   4       42.65       81.82     17.62 o 
   7  10   4       18.19       33.36     14.28 o 
  -4  11   4        0.03        3.17     12.79 o 
  -3  11   4       85.75       55.34     14.90 o 
  -2  11   4      119.22      131.65     18.33 o 
  -1  11   4        1.46       15.68     11.93 o 
   0  11   4       52.34       55.40     10.89 o 
   1  11   4      155.97      131.85     17.82 o 
   2  11   4       12.33       40.06     13.36 o 
   3  11   4       18.41       38.37     14.91 o 
   4  11   4       45.71       36.19     15.54 o 
   5  11   4       21.79        6.36     13.06 o 
   6  11   4        1.49       25.90     13.46 o 
   7  11   4        3.69        2.37     14.95 o 
  -3  12   4        3.45       14.50     14.50 o 
  -2  12   4        9.65        1.03     13.69 o 
  -1  12   4       12.10       16.49     12.73 o 
   0  12   4       26.06       37.48     12.55 o 
   1  12   4       32.50       30.74     13.56 o 
   2  12   4        1.16       10.97     13.04 o 
   3  12   4       29.58       11.10     13.52 o 
   4  12   4        5.27        9.44     15.37 o 
   5  12   4        2.16        2.18     14.67 o 
   6  12   4        1.98       10.23     16.87 o 
  -1  13   4        0.20       13.66     12.08 o 
   0  13   4       79.85       49.79     46.14 o 
   1  13   4       97.30       85.55     13.03 o 
   2  13   4        5.32       28.83     12.98 o 
   3  13   4        4.86        7.37     11.56 o 
   4  13   4       12.06        4.27     12.10 o 
   5  13   4        4.38        7.70     14.78 o 
  -4 -12   5        2.47       12.90     13.45 o 
  -3 -12   5        0.01        4.71     16.36 o 
  -2 -12   5        1.19       11.68     14.77 o 
  -1 -12   5        2.15       16.11     16.11 o 
   0 -12   5       18.30       23.53     11.65 o 
   1 -12   5       22.85        1.22     17.54 o 
   2 -12   5        1.39        0.00     15.22 o 
  -5 -11   5        2.69       14.85     14.85 o 
  -4 -11   5       62.69       86.77     17.33 o 
  -3 -11   5       36.25       77.01     15.50 o 
  -2 -11   5       64.51       30.44     21.06 o 
  -1 -11   5       53.75       31.37     17.52 o 
   0 -11   5        4.19       12.03      9.80 o 
   1 -11   5        7.04        4.55     15.93 o 
   2 -11   5       11.68       43.11     15.89 o 
   3 -11   5       71.72       71.42     17.20 o 
  -6 -10   5        0.17        4.46     14.08 o 
  -5 -10   5        8.71       13.17     15.21 o 
  -4 -10   5       36.92       31.42     16.14 o 
  -3 -10   5        9.97        2.11     14.86 o 
  -2 -10   5        3.34       13.68     15.44 o 
  -1 -10   5       14.08        0.00     16.47 o 
   0 -10   5       31.89       33.15     15.24 o 
   1 -10   5       78.97       73.87     18.31 o 
   2 -10   5       72.70       58.48     18.83 o 
   3 -10   5        8.34       13.79     15.71 o 
   4 -10   5       24.51       39.17     19.42 o 
  -7  -9   5        1.55        3.23     14.26 o 
  -6  -9   5       39.60       52.51     16.04 o 
  -5  -9   5        4.79        5.25     13.87 o 
  -4  -9   5        1.10       13.90     13.90 o 
  -3  -9   5       22.89       36.21     15.76 o 
  -2  -9   5      128.55      155.94     18.47 o 
  -1  -9   5       37.01       31.47     17.24 o 
   0  -9   5      149.29      156.34     17.19 o 
   1  -9   5      829.27      876.45     35.40 o 
   2  -9   5       54.98       80.67     18.54 o 
   3  -9   5       51.52       79.72     19.12 o 
   4  -9   5       10.65       11.42     15.92 o 
   5  -9   5       38.41       31.06     17.31 o 
  -7  -8   5        8.05       24.44     14.27 o 
  -6  -8   5       22.94       27.67     15.96 o 
  -5  -8   5       29.00       40.83     13.69 o 
  -4  -8   5       77.34       90.38     15.43 o 
  -3  -8   5        5.08        6.19     12.76 o 
  -2  -8   5       22.71       45.78     12.84 o 
  -1  -8   5      794.35      755.60     30.79 o 
   0  -8   5       57.54       42.03     11.00 o 
   1  -8   5      556.83      618.78     28.11 o 
   2  -8   5      451.43      477.12     27.06 o 
   3  -8   5        2.76        1.02     13.31 o 
   4  -8   5        8.44       15.00     16.27 o 
   5  -8   5       44.65       74.79     17.17 o 
   6  -8   5       15.01       13.22     14.93 o 
  -8  -7   5       11.56        3.16     15.60 o 
  -7  -7   5        9.11       33.01     13.27 o 
  -6  -7   5       33.56       32.08     14.04 o 
  -5  -7   5      141.82      138.89     18.95 o 
  -4  -7   5        5.93        6.69     12.65 o 
  -3  -7   5      192.97      188.75     17.86 o 
  -2  -7   5       28.21       32.10     11.04 o 
  -1  -7   5      464.80      403.27     21.61 o 
   0  -7   5       51.39       41.06      9.28 o 
   1  -7   5      562.72      480.28     24.29 o 
   2  -7   5     2019.61     2111.80     45.41 o 
   3  -7   5       15.71       11.75     14.97 o 
   4  -7   5       44.23       57.75     14.56 o 
   5  -7   5        4.89       12.01     14.41 o 
   6  -7   5        7.25        5.90     16.26 o 
   7  -7   5        0.19        7.25     15.07 o 
  -8  -6   5       13.31       15.82     13.58 o 
  -7  -6   5       97.89       78.37     17.88 o 
  -6  -6   5        4.65        0.92     12.70 o 
  -5  -6   5      224.23      193.70     18.59 o 
  -4  -6   5      235.48      226.18     18.27 o 
  -3  -6   5       38.23       43.33     11.14 o 
  -2  -6   5      145.13      120.89     13.07 o 
  -1  -6   5      628.81      602.90     23.77 o 
   0  -6   5      884.10      871.76     60.86 o 
   1  -6   5       90.47      108.90     12.86 o 
   2  -6   5        0.53        6.52     11.00 o 
   3  -6   5        7.04       16.14     12.66 o 
   4  -6   5       54.90       56.63     15.91 o 
   5  -6   5       35.65        8.17     15.94 o 
   6  -6   5       47.02       55.26     16.67 o 
   7  -6   5      105.35      116.80     20.05 o 
  -8  -5   5       18.27       16.90     16.90 o 
  -7  -5   5       19.04        7.89     16.23 o 
  -6  -5   5      120.86      147.52     17.76 o 
  -5  -5   5        0.21        2.38     11.98 o 
  -4  -5   5       77.98       93.51     12.61 o 
  -3  -5   5       53.12       40.76     10.88 o 
  -2  -5   5      580.28      522.35     19.88 o 
  -1  -5   5      767.79      696.72     23.24 o 
   0  -5   5      243.40      245.36     10.06 o 
   1  -5   5        7.96        4.68      8.86 o 
   2  -5   5     1711.99     1617.95     34.89 o 
   3  -5   5      805.66      813.35     27.64 o 
   4  -5   5     1367.50     1480.12     38.48 o 
   5  -5   5       80.32       80.60     17.02 o 
   6  -5   5       83.10       77.49     18.69 o 
   7  -5   5        0.19       18.61     14.12 o 
   8  -5   5        1.85       14.40     17.91 o 
  -8  -4   5        7.69       15.68     14.61 o 
  -7  -4   5       16.69       15.04     15.04 o 
  -6  -4   5      338.54      328.33     22.40 o 
  -5  -4   5       24.26       29.95     11.82 o 
  -4  -4   5       78.40       64.23     11.62 o 
  -3  -4   5        1.25        2.82      7.28 o 
  -2  -4   5     1918.89     1788.84     32.34 o 
  -1  -4   5     1211.11     1153.80     25.84 o 
   0  -4   5      107.79      116.19     11.62 o 
   1  -4   5     3204.44     3060.35     40.56 o 
   2  -4   5       44.93       26.76      9.54 o 
   3  -4   5      311.77      290.62     17.53 o 
   4  -4   5      281.96      296.70     19.38 o 
   5  -4   5       11.23       18.79     14.00 o 
   6  -4   5       44.90       49.02     16.03 o 
   7  -4   5        0.44        6.77     15.18 o 
   8  -4   5       12.78       42.93     15.77 o 
  -9  -3   5        0.00        8.58     15.21 o 
  -8  -3   5       18.86        5.25     16.40 o 
  -7  -3   5       18.98       13.43     13.78 o 
  -6  -3   5       59.57       78.61     15.27 o 
  -5  -3   5      368.08      361.28     20.03 o 
  -4  -3   5        2.65       15.85      8.59 o 
  -3  -3   5      293.72      265.61     14.73 o 
  -2  -3   5      855.31      882.44     21.66 o 
  -1  -3   5     3422.40     3454.74     37.94 o 
   0  -3   5      564.98      600.14     43.14 o 
   1  -3   5     3795.56     3543.52     40.19 o 
   2  -3   5       80.33       89.00      9.78 o 
   3  -3   5       58.05       44.36      9.59 o 
   4  -3   5      924.57      893.72     27.90 o 
   5  -3   5      670.34      652.00     27.59 o 
   6  -3   5      595.31      621.75     29.88 o 
   7  -3   5        7.58        9.86     15.62 o 
   8  -3   5       14.54        1.18     17.02 o 
  -9  -2   5       23.29       30.11     16.15 o 
  -8  -2   5        5.72        9.39     15.03 o 
  -7  -2   5        1.18        9.57     13.24 o 
  -6  -2   5      107.41      111.52     14.85 o 
  -5  -2   5       44.01       51.22     11.24 o 
  -4  -2   5       21.21       32.46     10.13 o 
  -3  -2   5      663.49      666.86     20.29 o 
  -2  -2   5      692.99      693.65     18.28 o 
  -1  -2   5        2.50        5.57      5.57 o 
   0  -2   5     3054.97     2810.91     50.36 o 
   1  -2   5     4623.97     4027.04     38.61 o 
   2  -2   5      273.05      238.23     11.84 o 
   3  -2   5     1509.14     1369.87     28.63 o 
   4  -2   5       12.54        2.64      8.84 o 
   5  -2   5       76.06       64.57     13.11 o 
   6  -2   5       29.18       52.31     15.30 o 
   7  -2   5       25.43       62.89     15.65 o 
   8  -2   5        5.12       13.75     18.60 o 
   9  -2   5        1.69       16.70     14.08 o 
  -9  -1   5        4.02        2.17     13.76 o 
  -8  -1   5        4.44        9.42     14.63 o 
  -7  -1   5       10.45       12.47     14.49 o 
  -6  -1   5      152.28      176.25     16.94 o 
  -5  -1   5       25.14        7.04     11.73 o 
  -4  -1   5      818.47      750.27     24.19 o 
  -3  -1   5      697.35      688.44     19.90 o 
  -2  -1   5       16.44       12.18      6.90 o 
  -1  -1   5     1722.99     1751.59     24.48 o 
   0  -1   5     2711.54     2935.81     40.85 o 
   1  -1   5       43.01       38.60      5.72 o 
   2  -1   5       54.97       67.34      7.33 o 
   3  -1   5      446.48      421.09     16.67 o 
   4  -1   5        4.61        9.53      8.48 o 
   5  -1   5        0.39       10.98     10.45 o 
   6  -1   5      788.89      865.28     32.55 o 
   7  -1   5      155.27      198.64     19.45 o 
   8  -1   5       93.06       75.11     19.70 o 
   9  -1   5        0.05        3.58     15.21 o 
  -9   0   5       11.47       25.72     13.11 o 
  -8   0   5      144.90      117.21     21.35 o 
  -7   0   5      302.71      265.69     23.35 o 
  -6   0   5        0.94        1.73     12.53 o 
  -5   0   5       14.46        5.71     11.04 o 
  -4   0   5      624.41      531.78     19.96 o 
  -3   0   5      113.13      146.71     11.16 o 
  -2   0   5      672.30      765.01     18.26 o 
  -1   0   5       69.07       69.74      6.58 o 
   0   0   5      383.36      499.61     20.24 o 
   1   0   5     1092.88     1045.96     18.81 o 
   2   0   5      681.51      585.02     15.59 o 
   3   0   5     3591.16     3356.83     40.33 o 
   4   0   5     1421.18     1313.03     29.21 o 
   5   0   5      202.82      178.99     15.44 o 
   6   0   5        1.49        6.67     10.98 o 
   7   0   5       76.64       82.72     16.40 o 
   8   0   5       23.98       12.12     15.82 o 
   9   0   5       11.94       18.72     17.35 o 
  -8   1   5       36.76       16.78     15.04 o 
  -7   1   5       11.40       11.61     15.00 o 
  -6   1   5       95.36       93.28     17.09 o 
  -5   1   5      194.29      213.41     16.96 o 
  -4   1   5       30.16       12.59     10.11 o 
  -3   1   5      312.62      291.57     14.88 o 
  -2   1   5       74.64       79.72      8.58 o 
  -1   1   5      342.20      417.85     13.01 o 
   0   1   5       13.95        6.65      3.54 o 
   1   1   5      314.57      410.32     11.99 o 
   2   1   5     7837.63     7891.19     52.21 o 
   3   1   5       99.76       83.91      8.87 o 
   4   1   5      145.65      153.77     12.20 o 
   5   1   5       40.24       50.94     11.08 o 
   6   1   5        3.48       11.60     11.60 o 
   7   1   5       14.75       17.02     13.95 o 
   8   1   5       50.85       69.83     17.64 o 
   9   1   5       29.75       26.70     16.55 o 
  -8   2   5       25.92       58.58     16.01 o 
  -7   2   5      230.15      234.70     21.15 o 
  -6   2   5      119.85       52.28     17.58 o 
  -5   2   5      490.20      431.10     22.95 o 
  -4   2   5      824.81      783.72     24.55 o 
  -3   2   5      350.80      342.88     15.71 o 
  -2   2   5     1450.38     1544.47     26.64 o 
  -1   2   5      594.09      673.43     16.27 o 
   0   2   5       67.44       57.11      8.21 o 
   1   2   5        7.57        4.28      5.67 o 
   2   2   5      422.43      469.05     13.50 o 
   3   2   5     1428.73     1319.14     25.34 o 
   4   2   5       46.88       53.27      9.35 o 
   5   2   5      314.60      290.18     16.98 o 
   6   2   5        6.32        2.43     11.09 o 
   7   2   5       42.09       56.94     13.32 o 
   8   2   5        0.00        1.10     15.33 o 
   9   2   5       29.30       10.38     17.90 o 
  -8   3   5       14.79       18.79     14.93 o 
  -7   3   5        0.06       11.86     13.54 o 
  -6   3   5      222.47      223.05     19.14 o 
  -5   3   5       15.78       27.97     11.02 o 
  -4   3   5       39.80       38.82     12.17 o 
  -3   3   5      634.69      599.43     20.92 o 
  -2   3   5       40.28       38.05      8.23 o 
  -1   3   5     4445.94     4849.09     44.22 o 
   0   3   5       76.55      111.90      5.53 o 
   1   3   5      832.89     1025.82     20.06 o 
   2   3   5     3400.84     3697.55     37.92 o 
   3   3   5      833.17      806.53     20.66 o 
   4   3   5      368.46      324.69     15.60 o 
   5   3   5       29.61       32.45     10.40 o 
   6   3   5       31.17       60.40     11.90 o 
   7   3   5        0.16        1.90     13.59 o 
   8   3   5        5.50       22.16     12.78 o 
   9   3   5       47.52       84.52     16.65 o 
  -8   4   5       28.26       33.18     14.65 o 
  -7   4   5       17.70        2.06     14.17 o 
  -6   4   5       25.34       41.28     14.41 o 
  -5   4   5      478.39      502.02     23.83 o 
  -4   4   5      865.08      753.28     26.51 o 
  -3   4   5       82.95       68.12     11.29 o 
  -2   4   5     1248.53     1196.71     26.82 o 
  -1   4   5        3.72        8.65      6.31 o 
   0   4   5     2190.80     2467.80     79.23 o 
   1   4   5      200.22      213.47     10.70 o 
   2   4   5     1014.20     1081.40     22.36 o 
   3   4   5      553.60      565.83     18.45 o 
   4   4   5        9.10       20.03      8.35 o 
   5   4   5      133.15      155.18     13.79 o 
   6   4   5       29.55       19.46     11.99 o 
   7   4   5        3.63        2.88     13.39 o 
   8   4   5        3.17        6.39     15.56 o 
   9   4   5       26.53       18.27     16.25 o 
  -7   5   5        1.97        1.03     13.19 o 
  -6   5   5        2.14       11.55     11.55 o 
  -5   5   5       11.32       16.27     12.40 o 
  -4   5   5      181.81      161.22     14.91 o 
  -3   5   5       66.77       56.53     11.38 o 
  -2   5   5     1399.14     1320.72     29.87 o 
  -1   5   5        1.55        5.44      8.28 o 
   0   5   5        1.58        6.45      4.21 o 
   1   5   5      906.14      890.06     21.89 o 
   2   5   5        6.90        5.20      7.79 o 
   3   5   5     1121.63     1085.86     25.80 o 
   4   5   5      801.87      771.65     24.58 o 
   5   5   5      146.97      123.84     15.05 o 
   6   5   5       98.67       86.13     14.88 o 
   7   5   5        3.30       26.97     13.05 o 
   8   5   5       30.71       42.84     15.04 o 
   9   5   5       21.11       34.22     14.79 o 
  -7   6   5        5.31       11.26     14.12 o 
  -6   6   5       22.53        1.96     14.41 o 
  -5   6   5       25.23       26.12     13.18 o 
  -4   6   5      300.98      260.56     20.08 o 
  -3   6   5      183.23      180.84     15.19 o 
  -2   6   5      444.41      465.67     20.72 o 
  -1   6   5      711.66      604.04     21.78 o 
   0   6   5      889.26      886.97     17.07 o 
   1   6   5       81.99       86.19     10.58 o 
   2   6   5     2053.29     1967.41     34.36 o 
   3   6   5        8.39        8.17      9.14 o 
   4   6   5      231.21      196.59     15.62 o 
   5   6   5       59.40       50.91     12.15 o 
   6   6   5        0.72        0.87     12.70 o 
   7   6   5        0.19       14.06     14.06 o 
   8   6   5        3.23        9.76     13.42 o 
   9   6   5        1.02       11.47     15.25 o 
  -7   7   5       20.02       40.81     12.46 o 
  -6   7   5       21.21        8.00     13.09 o 
  -5   7   5      148.27      131.86     19.86 o 
  -4   7   5       26.21       41.93     12.12 o 
  -3   7   5      125.46      106.21     15.50 o 
  -2   7   5      177.98      142.12     15.76 o 
  -1   7   5      205.38      202.90     15.81 o 
   0   7   5     1481.90     1352.63     44.60 o 
   1   7   5      107.97      123.90     13.16 o 
   2   7   5      100.71       76.50     10.57 o 
   3   7   5        6.21        5.32      9.06 o 
   4   7   5      255.08      260.41     17.70 o 
   5   7   5      458.36      430.33     22.85 o 
   6   7   5      169.67      142.60     19.35 o 
   7   7   5        0.56       12.42     13.89 o 
   8   7   5       17.50       16.28     16.28 o 
   9   7   5        0.06        2.32     14.62 o 
  -6   8   5        0.98       13.39     13.39 o 
  -5   8   5       17.23       29.81     13.13 o 
  -4   8   5       35.99       32.83     15.39 o 
  -3   8   5      110.76      105.23     14.99 o 
  -2   8   5      318.28      275.39     18.61 o 
  -1   8   5        0.02       11.85     11.85 o 
   0   8   5      784.49      771.23     19.48 o 
   1   8   5     1722.67     1573.72     35.92 o 
   2   8   5       42.54       38.45     11.41 o 
   3   8   5       11.51        5.20     10.63 o 
   4   8   5       98.51      117.69     13.95 o 
   5   8   5        0.20        7.04     13.11 o 
   6   8   5       81.35       88.46     17.22 o 
   7   8   5       24.06        5.38     15.41 o 
   8   8   5        0.30        0.00     14.72 o 
  -5   9   5        0.02       12.39     14.95 o 
  -4   9   5      139.88      123.34     19.18 o 
  -3   9   5      298.46      362.02     22.97 o 
  -2   9   5      142.46      132.90     17.06 o 
  -1   9   5      171.03      149.46     16.29 o 
   0   9   5       19.88       19.76     10.32 o 
   1   9   5       16.72       13.28     11.73 o 
   2   9   5        8.89       18.01     10.50 o 
   3   9   5       20.25       34.13     10.78 o 
   4   9   5      196.16      163.00     16.68 o 
   5   9   5        0.06       17.13     13.13 o 
   6   9   5       72.51      129.12     17.67 o 
   7   9   5       96.37       86.17     18.55 o 
   8   9   5        1.91        4.66     15.57 o 
  -5  10   5       16.42       20.94     13.86 o 
  -4  10   5       56.82       70.49     15.91 o 
  -3  10   5       16.87        4.00     14.01 o 
  -2  10   5        0.00       11.52     12.89 o 
  -1  10   5       24.01       33.02     13.70 o 
   0  10   5       24.31       39.94     11.00 o 
   1  10   5      105.13       90.32     16.45 o 
   2  10   5       40.98       50.89     13.60 o 
   3  10   5      312.37      341.30     20.67 o 
   4  10   5       16.20        0.94     14.05 o 
   5  10   5        4.76       35.30     12.28 o 
   6  10   5        0.09       14.05     12.42 o 
   7  10   5        9.70        0.00     14.89 o 
  -4  11   5       10.51        7.40     12.94 o 
  -3  11   5       98.74       83.83     16.90 o 
  -2  11   5      111.97       92.73     17.91 o 
  -1  11   5       49.48       57.07     14.97 o 
   0  11   5        0.94        3.08      8.34 o 
   1  11   5      125.03      108.83     12.73 o 
   2  11   5       26.01        0.90     12.72 o 
   3  11   5       18.10        6.71     13.87 o 
   4  11   5       73.63       29.93     13.21 o 
   5  11   5       34.91        6.33     13.69 o 
   6  11   5        2.55       12.14     13.92 o 
   7  11   5       13.25        3.45     12.05 o 
  -3  12   5        3.37        1.06     11.96 o 
  -2  12   5       10.74       14.75     12.49 o 
  -1  12   5       22.87       10.28     14.94 o 
   0  12   5       10.15       33.07      9.90 o 
   1  12   5       79.52       74.19     13.10 o 
   2  12   5        6.69       11.91     12.66 o 
   3  12   5      171.64      147.52     13.42 o 
   4  12   5       50.25       15.20     15.20 o 
   5  12   5        0.11        3.30     15.43 o 
   6  12   5        4.71        2.27     14.22 o 
  -1  13   5      159.13      145.06     19.06 o 
   0  13   5       64.14       39.64     30.14 o 
   1  13   5       25.95       12.38     13.10 o 
   2  13   5       19.52        9.29     14.14 o 
   3  13   5        0.82        7.26     13.72 o 
   4  13   5        1.58       14.60     14.60 o 
   5  13   5        0.18       12.05     12.74 o 
  -3 -12   6       24.73       10.24     15.34 o 
  -2 -12   6       35.16       35.27     17.21 o 
  -1 -12   6        0.73        6.77     14.41 o 
   0 -12   6        1.68        3.89     10.67 o 
   1 -12   6       16.61       24.02     15.97 o 
  -5 -11   6        0.36        2.23     12.56 o 
  -4 -11   6       11.93        0.00     15.18 o 
  -3 -11   6       41.09       49.88     15.69 o 
  -2 -11   6      168.26      172.16     21.11 o 
  -1 -11   6       20.59       13.18     15.03 o 
   0 -11   6       44.17       59.76     10.32 o 
   1 -11   6        1.42       35.73     14.59 o 
   2 -11   6       13.62        1.09     15.42 o 
   3 -11   6        0.41        3.49     16.40 o 
  -6 -10   6        0.04        6.46     13.33 o 
  -5 -10   6       17.43       16.17     13.39 o 
  -4 -10   6        0.14        4.29     12.43 o 
  -3 -10   6       36.49       36.86     15.50 o 
  -2 -10   6       55.94       61.65     16.59 o 
  -1 -10   6       55.21       38.45     16.38 o 
   0 -10   6        7.41        9.81     10.12 o 
   1 -10   6        2.85        7.40     14.44 o 
   2 -10   6        0.02       17.21     17.21 o 
   3 -10   6       89.33       58.59     18.43 o 
   4 -10   6       49.96       52.15     17.82 o 
  -6  -9   6        5.92       21.12     13.53 o 
  -5  -9   6       26.82       52.66     15.74 o 
  -4  -9   6        6.28        1.04     14.29 o 
  -3  -9   6       71.09       77.56     16.14 o 
  -2  -9   6      234.95      213.55     21.85 o 
  -1  -9   6       28.05       43.22     13.99 o 
   0  -9   6      393.57      432.74     18.85 o 
   1  -9   6       92.84       81.65     16.56 o 
   2  -9   6      155.12      145.90     19.86 o 
   3  -9   6      106.83       93.13     19.37 o 
   4  -9   6       16.67        0.00     16.80 o 
   5  -9   6        0.92       19.84     13.04 o 
  -7  -8   6        1.77        8.36     13.25 o 
  -6  -8   6       45.08       35.62     15.34 o 
  -5  -8   6       16.74        3.84     13.68 o 
  -4  -8   6       27.50       57.74     13.41 o 
  -3  -8   6       48.10       60.11     14.45 o 
  -2  -8   6       14.85       10.48     11.34 o 
  -1  -8   6      186.80      154.29     18.11 o 
   0  -8   6      433.74      388.07     16.87 o 
   1  -8   6       77.83       76.07     16.73 o 
   2  -8   6        0.25        3.73     14.56 o 
   3  -8   6        0.07       15.90     13.06 o 
   4  -8   6      206.70      287.86     20.83 o 
   5  -8   6        8.88       25.06     14.33 o 
   6  -8   6        3.24       14.10     14.97 o 
  -7  -7   6       20.27       31.84     13.09 o 
  -6  -7   6       15.18       18.53     13.60 o 
  -5  -7   6        1.17        4.57     12.67 o 
  -4  -7   6       95.77      113.74     14.70 o 
  -3  -7   6      536.78      531.50     24.63 o 
  -2  -7   6       35.27       31.40     12.41 o 
  -1  -7   6       13.29       23.33     11.41 o 
   0  -7   6      826.65      783.63     58.63 o 
   1  -7   6       83.64       55.36     15.16 o 
   2  -7   6        0.44        1.76     13.80 o 
   3  -7   6       56.77       62.13     15.40 o 
   4  -7   6        0.02       14.58     14.58 o 
   5  -7   6        7.28       17.41     13.76 o 
   6  -7   6        1.83        4.61     15.57 o 
  -8  -6   6       14.80        7.30     16.34 o 
  -7  -6   6       17.27       32.23     13.79 o 
  -6  -6   6        0.01       21.54     11.39 o 
  -5  -6   6       16.14       15.40     12.64 o 
  -4  -6   6      346.43      328.36     20.47 o 
  -3  -6   6      257.21      275.30     17.97 o 
  -2  -6   6        0.23        4.15     10.01 o 
  -1  -6   6       16.81       19.21      9.92 o 
   0  -6   6      697.49      647.46     17.28 o 
   1  -6   6      464.85      427.34     20.64 o 
   2  -6   6       79.76       70.69     14.01 o 
   3  -6   6       47.42       47.25     13.24 o 
   4  -6   6      217.53      194.03     18.65 o 
   5  -6   6       75.97       77.38     16.34 o 
   6  -6   6      130.00      206.14     21.13 o 
   7  -6   6        3.97       17.65     17.65 o 
  -8  -5   6        6.92        3.11     14.07 o 
  -7  -5   6       58.82       57.41     16.42 o 
  -6  -5   6       17.54       16.35     12.60 o 
  -5  -5   6       15.74       21.06     10.53 o 
  -4  -5   6       12.15       10.12     11.06 o 
  -3  -5   6      777.83      719.79     25.28 o 
  -2  -5   6      232.29      258.31     15.61 o 
  -1  -5   6      193.70      214.08     15.39 o 
   0  -5   6       43.72       40.80      7.15 o 
   1  -5   6      677.45      648.77     22.29 o 
   2  -5   6        0.19       19.34      8.80 o 
   3  -5   6       45.68       62.77     12.09 o 
   4  -5   6      273.05      241.27     20.28 o 
   5  -5   6      112.51      120.42     17.59 o 
   6  -5   6        8.20       23.73     14.61 o 
   7  -5   6       58.68       81.81     16.41 o 
  -8  -4   6        0.97        6.29     13.01 o 
  -7  -4   6       20.28        2.89     14.02 o 
  -6  -4   6       59.74       60.99     14.90 o 
  -5  -4   6      311.03      314.95     19.64 o 
  -4  -4   6      100.19      111.02     12.70 o 
  -3  -4   6      149.90      101.23     12.48 o 
  -2  -4   6      546.48      517.71     19.37 o 
  -1  -4   6     1294.90     1268.71     27.67 o 
   0  -4   6      862.81      814.59     45.29 o 
   1  -4   6      354.72      340.38     15.59 o 
   2  -4   6       31.58       38.06      9.79 o 
   3  -4   6      850.46      713.27     24.54 o 
   4  -4   6       90.38       61.57     14.36 o 
   5  -4   6       58.87       50.17     13.82 o 
   6  -4   6       80.92       83.34     17.13 o 
   7  -4   6        4.21        3.40     15.17 o 
   8  -4   6       29.78       53.98     16.15 o 
  -8  -3   6        0.20       14.34     14.34 o 
  -7  -3   6       83.67       65.22     16.67 o 
  -6  -3   6       76.51       92.27     15.16 o 
  -5  -3   6       59.39       77.92     12.57 o 
  -4  -3   6      216.44      186.69     14.57 o 
  -3  -3   6      216.20      182.83     13.17 o 
  -2  -3   6      578.17      555.14     18.09 o 
  -1  -3   6     2057.54     2107.54     33.08 o 
   0  -3   6      194.61      193.76     17.15 o 
   1  -3   6        8.22        4.71      7.49 o 
   2  -3   6       75.18       71.54      9.80 o 
   3  -3   6     1171.48      982.36     26.62 o 
   4  -3   6        0.74       12.36     10.42 o 
   5  -3   6      139.13      126.54     17.74 o 
   6  -3   6      115.42      129.36     17.50 o 
   7  -3   6        1.39        4.34     13.18 o 
   8  -3   6        0.25       11.59     15.72 o 
  -8  -2   6        8.36        7.37     14.21 o 
  -7  -2   6       13.94        1.03     14.96 o 
  -6  -2   6       56.81       85.68     13.84 o 
  -5  -2   6        6.55        4.46     10.72 o 
  -4  -2   6     1211.87     1266.56     31.02 o 
  -3  -2   6      730.00      665.50     21.40 o 
  -2  -2   6      610.76      733.20     19.61 o 
  -1  -2   6     4473.79     4540.37     43.13 o 
   0  -2   6       53.92       52.03     10.12 o 
   1  -2   6     2451.85     2333.05     32.62 o 
   2  -2   6     1304.55     1123.08     24.42 o 
   3  -2   6      187.17      153.28     12.70 o 
   4  -2   6       26.22       37.28     10.43 o 
   5  -2   6      156.71      178.26     16.17 o 
   6  -2   6       43.03       33.60     16.15 o 
   7  -2   6        6.01        4.15     15.35 o 
   8  -2   6       65.11       67.15     17.99 o 
   9  -2   6        2.76       12.89     15.61 o 
  -8  -1   6        5.83       13.63     15.66 o 
  -7  -1   6        0.80       14.02     14.02 o 
  -6  -1   6       64.15       44.23     15.19 o 
  -5  -1   6      359.39      329.23     19.39 o 
  -4  -1   6      251.70      274.42     15.86 o 
  -3  -1   6      397.66      429.82     16.78 o 
  -2  -1   6     1015.91      984.74     21.87 o 
  -1  -1   6     2215.92     2389.24     31.29 o 
   0  -1   6     1194.49     1277.61     15.70 o 
   1  -1   6      334.87      327.18     12.35 o 
   2  -1   6      599.65      660.16     18.57 o 
   3  -1   6     1065.31     1053.79     25.07 o 
   4  -1   6       72.62       39.28     10.98 o 
   5  -1   6      397.33      423.59     20.71 o 
   6  -1   6       25.33       38.11     13.49 o 
   7  -1   6      254.84      289.51     23.62 o 
   8  -1   6      220.82      211.57     24.20 o 
   9  -1   6        0.51       10.45     16.70 o 
  -8   0   6       41.63       50.46     16.32 o 
  -7   0   6      128.23      127.47     16.90 o 
  -6   0   6      240.41      214.70     19.46 o 
  -5   0   6        3.50       36.05     10.55 o 
  -4   0   6      435.38      445.05     19.31 o 
  -3   0   6      524.89      551.18     18.94 o 
  -2   0   6      331.28      391.21     14.83 o 
  -1   0   6      659.80      842.30     18.79 o 
   0   0   6      329.47      373.00     10.85 o 
   1   0   6      337.28      302.99     11.13 o 
   2   0   6      968.48      860.57     19.87 o 
   3   0   6     2317.27     2191.26     34.48 o 
   4   0   6      536.08      531.39     20.33 o 
   5   0   6      478.99      483.18     21.73 o 
   6   0   6      316.17      306.56     21.77 o 
   7   0   6        5.88        2.90     15.59 o 
   8   0   6        0.22       17.38     15.23 o 
   9   0   6        2.32       12.69     16.19 o 
  -8   1   6        3.70        8.40     14.18 o 
  -7   1   6        4.21       15.47     15.47 o 
  -6   1   6      141.37      135.04     19.23 o 
  -5   1   6        0.11        3.79     11.14 o 
  -4   1   6      169.72      205.56     15.06 o 
  -3   1   6      103.58      113.67      9.95 o 
  -2   1   6     1137.36     1298.02     25.38 o 
  -1   1   6     1850.55     1804.52     31.87 o 
   0   1   6      153.24      243.80     15.94 o 
   1   1   6     1609.87     1900.87     26.20 o 
   2   1   6     1668.27     1561.01     25.80 o 
   3   1   6      418.32      383.06     15.40 o 
   4   1   6       31.95       28.79      8.86 o 
   5   1   6      720.53      629.28     23.94 o 
   6   1   6        9.91       27.03     10.74 o 
   7   1   6       77.81      117.06     15.22 o 
   8   1   6       88.45       89.67     18.07 o 
   9   1   6       35.11       52.43     16.63 o 
  -8   2   6       41.77       15.75     17.69 o 
  -7   2   6       33.92       35.75     14.39 o 
  -6   2   6      564.26      562.30     28.35 o 
  -5   2   6     1297.04     1138.95     33.39 o 
  -4   2   6       63.41       51.13     11.47 o 
  -3   2   6       79.68       95.06      9.83 o 
  -2   2   6       38.43       31.80      8.56 o 
  -1   2   6     1854.00     2348.50     31.59 o 
   0   2   6     3212.89     4226.93    139.62 o 
   1   2   6     2834.81     3587.64     36.66 o 
   2   2   6      101.21      162.49      9.91 o 
   3   2   6        0.54        9.27      6.65 o 
   4   2   6      463.80      413.99     17.48 o 
   5   2   6      889.80      867.80     26.47 o 
   6   2   6      139.53      122.19     14.97 o 
   7   2   6       29.57       46.87     13.85 o 
   8   2   6       34.54       44.29     15.01 o 
   9   2   6        0.53        6.82     14.87 o 
  -8   3   6        0.01        8.38     14.78 o 
  -7   3   6       23.13       27.03     13.79 o 
  -6   3   6       38.19        8.26     15.12 o 
  -5   3   6       69.62      103.18     14.02 o 
  -4   3   6       23.34       61.71      9.56 o 
  -3   3   6        4.55       12.31      8.09 o 
  -2   3   6      333.04      408.73     16.39 o 
  -1   3   6       22.07       23.64      6.33 o 
   0   3   6      852.40     1005.24     22.39 o 
   1   3   6     4266.02     5661.09     48.27 o 
   2   3   6      330.83      404.37     14.61 o 
   3   3   6      337.31      283.40     13.93 o 
   4   3   6       26.49       12.00      8.85 o 
   5   3   6       26.08       31.41     10.09 o 
   6   3   6      133.25      149.14     15.37 o 
   7   3   6      152.98      167.10     18.64 o 
   8   3   6        5.05        2.13     14.53 o 
   9   3   6        6.75       10.07     17.96 o 
  -8   4   6        6.37       12.42     12.70 o 
  -7   4   6       14.38       24.20     12.89 o 
  -6   4   6        2.65       13.28     13.28 o 
  -5   4   6      252.27      224.69     20.04 o 
  -4   4   6      833.95      777.57     27.79 o 
  -3   4   6     2041.00     2053.33     39.11 o 
  -2   4   6       15.45       15.24      8.09 o 
  -1   4   6       27.92       27.95      8.10 o 
   0   4   6     1276.56     1450.09     32.67 o 
   1   4   6       84.35      105.75      9.01 o 
   2   4   6       30.22       11.67      6.70 o 
   3   4   6      291.52      266.74     13.65 o 
   4   4   6      209.84      207.27     13.69 o 
   5   4   6       11.06        4.93     10.60 o 
   6   4   6      521.72      521.56     24.73 o 
   7   4   6       82.11       86.81     15.61 o 
   8   4   6       30.77       28.35     15.58 o 
   9   4   6        1.83        1.08     14.95 o 
  -7   5   6       40.90       49.87     13.69 o 
  -6   5   6       15.18       19.28     14.22 o 
  -5   5   6       29.50        0.92     15.04 o 
  -4   5   6       79.13       59.28     12.92 o 
  -3   5   6      140.52      157.55     15.18 o 
  -2   5   6      965.70      854.58     25.17 o 
  -1   5   6      708.74      627.35     20.39 o 
   0   5   6       65.79       63.44      6.51 o 
   1   5   6      974.44     1050.24     24.81 o 
   2   5   6      759.98      801.44     21.94 o 
   3   5   6     1474.92     1413.80     29.99 o 
   4   5   6      371.70      342.43     18.05 o 
   5   5   6       73.98       74.73     13.94 o 
   6   5   6       31.86       27.28     13.95 o 
   7   5   6      112.14      113.71     18.18 o 
   8   5   6       31.69       44.50     14.72 o 
   9   5   6       16.33        4.49     15.26 o 
  -7   6   6        0.25        4.05     13.30 o 
  -6   6   6       13.61       14.78     12.65 o 
  -5   6   6        0.30       13.80     11.65 o 
  -4   6   6        6.54        5.86     12.66 o 
  -3   6   6      753.04      792.12     27.06 o 
  -2   6   6     1139.09     1161.56     31.16 o 
  -1   6   6      367.50      308.78     16.78 o 
   0   6   6       71.12       72.86      9.73 o 
   1   6   6        0.11        3.36      7.68 o 
   2   6   6      153.40      132.27     11.98 o 
   3   6   6      121.52      103.34     12.84 o 
   4   6   6        2.93        4.85     10.43 o 
   5   6   6      208.75      237.76     18.72 o 
   6   6   6       53.79       72.13     14.77 o 
   7   6   6        1.41       18.88     13.12 o 
   8   6   6       32.88       24.82     15.32 o 
   9   6   6       20.08        9.00     15.48 o 
  -6   7   6       61.45       59.77     15.47 o 
  -5   7   6      109.82      102.30     16.61 o 
  -4   7   6        8.67        9.01     12.12 o 
  -3   7   6        3.47       20.53     10.68 o 
  -2   7   6       36.91       24.76     13.11 o 
  -1   7   6        5.90        6.28      9.54 o 
   0   7   6      186.68      164.67     10.38 o 
   1   7   6      790.68      801.77     25.41 o 
   2   7   6        9.61        3.82     10.27 o 
   3   7   6     1210.41     1146.97     30.85 o 
   4   7   6        8.16        7.52     11.39 o 
   5   7   6      417.53      377.01     22.08 o 
   6   7   6        0.24        4.64     12.46 o 
   7   7   6       37.94        9.27     16.05 o 
   8   7   6        5.80       29.61     13.35 o 
   9   7   6       14.16       12.42     15.58 o 
  -6   8   6        9.24       30.83     13.59 o 
  -5   8   6        2.40       12.81     12.81 o 
  -4   8   6        0.35       28.66     11.74 o 
  -3   8   6      161.35      157.38     19.24 o 
  -2   8   6      416.46      387.15     23.23 o 
  -1   8   6     1628.71     1533.13     37.92 o 
   0   8   6      852.83      825.72     20.04 o 
   1   8   6       37.53       22.25     11.91 o 
   2   8   6      311.68      310.19     18.64 o 
   3   8   6        3.56        1.55     11.00 o 
   4   8   6       89.14       85.43     14.36 o 
   5   8   6      177.06      125.43     17.02 o 
   6   8   6        5.62        1.94     12.77 o 
   7   8   6       38.64       41.51     14.34 o 
   8   8   6        4.53        1.09     14.42 o 
  -5   9   6      150.72      111.82     18.42 o 
  -4   9   6       15.77       14.27     14.27 o 
  -3   9   6        4.16       17.30     12.72 o 
  -2   9   6      168.04      197.51     18.52 o 
  -1   9   6       51.78       48.18     13.75 o 
   0   9   6      318.90      290.63     14.44 o 
   1   9   6       19.40       20.86     13.83 o 
   2   9   6       15.47       15.18     13.04 o 
   3   9   6       98.44       84.55     14.58 o 
   4   9   6       34.88       52.10     12.40 o 
   5   9   6       97.88       85.89     13.62 o 
   6   9   6        1.63       14.85     14.85 o 
   7   9   6       25.38       12.01     13.71 o 
   8   9   6       23.45       45.35     14.63 o 
  -4  10   6       99.60      115.10     15.29 o 
  -3  10   6        9.89        7.15     13.22 o 
  -2  10   6      184.26      154.96     18.55 o 
  -1  10   6      148.65      121.06     18.44 o 
   0  10   6      379.26      349.68     16.35 o 
   1  10   6       33.55       43.99     13.58 o 
   2  10   6      609.38      588.32     28.08 o 
   3  10   6       58.37       39.68     15.01 o 
   4  10   6      133.27      134.60     16.55 o 
   5  10   6        3.62       13.13     12.89 o 
   6  10   6       44.14       84.81     16.06 o 
   7  10   6       84.81       95.37     17.60 o 
  -4  11   6       41.01       15.90     15.90 o 
  -3  11   6        1.15        6.33     14.22 o 
  -2  11   6       24.19       24.88     15.38 o 
  -1  11   6       83.50       93.25     15.80 o 
   0  11   6        5.34        6.16      8.03 o 
   1  11   6       24.15       18.12     14.61 o 
   2  11   6      105.88      122.48     16.37 o 
   3  11   6        8.18       28.05     13.74 o 
   4  11   6        6.25       18.09     13.03 o 
   5  11   6       90.07      100.17     16.92 o 
   6  11   6        7.90       24.26     14.20 o 
   7  11   6        3.11        6.76     14.14 o 
  -2  12   6        0.22        8.53     12.90 o 
  -1  12   6       11.61       37.72     12.32 o 
   0  12   6       54.21       56.29     14.89 o 
   1  12   6       66.04       49.41     14.86 o 
   2  12   6       69.96       60.33     16.13 o 
   3  12   6        1.02       11.15     12.43 o 
   4  12   6      187.94      127.70     19.39 o 
   5  12   6       55.78       56.28     16.04 o 
   6  12   6        3.84       14.37     14.37 o 
  -1  13   6        0.29        1.05     13.23 o 
   0  13   6       14.32       12.08     10.51 o 
   1  13   6       89.48       77.97     17.02 o 
   2  13   6       10.78       26.97     14.04 o 
   3  13   6       44.66       43.93     14.48 o 
   4  13   6        3.15        4.25     15.11 o 
  -2 -12   7        1.11        8.79     13.50 o 
  -1 -12   7        2.14        1.10     13.20 o 
   0 -12   7       40.80       74.00     10.85 o 
  -4 -11   7       11.38       23.97     13.56 o 
  -3 -11   7        0.64        9.82     13.20 o 
  -2 -11   7        0.20       15.38     15.38 o 
  -1 -11   7        1.47       11.92     13.89 o 
   0 -11   7       16.49       24.99      9.53 o 
   1 -11   7       26.55       19.81     16.38 o 
   2 -11   7        5.48       15.50     15.50 o 
  -5 -10   7        1.80       10.63     13.66 o 
  -4 -10   7        0.89        9.54     13.40 o 
  -3 -10   7       23.43       33.60     15.51 o 
  -2 -10   7      115.62      144.94     17.51 o 
  -1 -10   7       43.48       53.01     16.67 o 
   0 -10   7       71.47       75.64     24.60 o 
   1 -10   7        0.72        0.00     13.46 o 
   2 -10   7       25.29       45.49     14.53 o 
   3 -10   7        5.78       13.32     15.48 o 
   4 -10   7        1.16        2.27     14.11 o 
  -6  -9   7        5.21        4.14     13.13 o 
  -5  -9   7        3.99       17.55     14.90 o 
  -4  -9   7       67.10       76.71     15.23 o 
  -3  -9   7        2.63        9.92     14.42 o 
  -2  -9   7        0.01       16.59     14.10 o 
  -1  -9   7       81.31       85.64     16.82 o 
   0  -9   7       22.41       13.10      9.93 o 
   1  -9   7      134.79      136.53     19.41 o 
   2  -9   7        2.82        1.05     13.60 o 
   3  -9   7       88.01      117.92     16.42 o 
   4  -9   7        0.05       17.85     14.42 o 
   5  -9   7        4.12       10.34     14.19 o 
  -7  -8   7        1.27        4.16     14.65 o 
  -6  -8   7        1.45       14.98     14.98 o 
  -5  -8   7      324.85      298.21     24.66 o 
  -4  -8   7       12.71       30.27     12.92 o 
  -3  -8   7      114.31      117.37     18.29 o 
  -2  -8   7       23.04       13.50     11.32 o 
  -1  -8   7        2.50        2.70     12.51 o 
   0  -8   7       71.83       81.50     11.09 o 
   1  -8   7      127.57      145.22     16.49 o 
   2  -8   7        8.17        6.64     14.38 o 
   3  -8   7       18.85        4.05     15.16 o 
   4  -8   7       27.47        2.11     14.96 o 
   5  -8   7       27.09       27.07     15.43 o 
  -7  -7   7       36.45       51.25     15.18 o 
  -6  -7   7        1.60        4.97     13.21 o 
  -5  -7   7       55.76       57.84     13.16 o 
  -4  -7   7       39.58       27.30     14.62 o 
  -3  -7   7       25.57       23.49     13.28 o 
  -2  -7   7       28.13       32.59     13.03 o 
  -1  -7   7      330.39      306.27     20.49 o 
   0  -7   7        0.69       14.28      7.79 o 
   1  -7   7       90.14       91.89     14.10 o 
   2  -7   7      326.73      331.24     20.61 o 
   3  -7   7      142.88      166.91     17.47 o 
   4  -7   7       22.79       41.65     13.81 o 
   5  -7   7        0.80       15.19     15.19 o 
   6  -7   7        1.80       12.64     12.20 o 
  -7  -6   7       54.35       43.56     14.28 o 
  -6  -6   7        0.95        1.95     13.96 o 
  -5  -6   7        8.14        4.48     12.98 o 
  -4  -6   7       90.81       53.07     15.21 o 
  -3  -6   7      426.01      446.65     22.50 o 
  -2  -6   7      535.86      460.21     21.87 o 
  -1  -6   7      543.87      516.62     23.22 o 
   0  -6   7      118.39       94.07     10.23 o 
   1  -6   7       31.25       16.49     12.52 o 
   2  -6   7      154.76      142.92     15.77 o 
   3  -6   7       57.92       39.59     13.61 o 
   4  -6   7        5.75        8.56     12.41 o 
   5  -6   7        3.12        8.43     14.18 o 
   6  -6   7        4.60       14.60     13.79 o 
   7  -6   7       42.44       66.11     16.42 o 
  -8  -5   7        0.04        2.12     13.77 o 
  -7  -5   7       71.84       82.13     14.83 o 
  -6  -5   7        3.05       13.94     11.07 o 
  -5  -5   7       80.21       75.96     14.97 o 
  -4  -5   7      328.65      296.10     19.69 o 
  -3  -5   7      401.82      366.94     19.94 o 
  -2  -5   7        4.33        9.84     10.32 o 
  -1  -5   7     1070.55     1089.77     29.41 o 
   0  -5   7       46.72       51.75      9.18 o 
   1  -5   7      551.31      519.83     21.10 o 
   2  -5   7      211.45      178.52     14.85 o 
   3  -5   7      383.51      350.21     20.16 o 
   4  -5   7        2.97        2.65     12.37 o 
   5  -5   7      199.40      215.55     21.35 o 
   6  -5   7        2.49        3.28     15.18 o 
   7  -5   7       24.46       21.87     16.43 o 
  -8  -4   7        2.82        8.34     13.61 o 
  -7  -4   7       12.17       13.94     13.94 o 
  -6  -4   7       12.37        2.71     13.68 o 
  -5  -4   7      128.40      120.60     16.23 o 
  -4  -4   7        9.31       12.21      9.90 o 
  -3  -4   7        0.15       10.19     10.19 o 
  -2  -4   7     1400.67     1272.95     29.95 o 
  -1  -4   7      186.68      186.20     13.71 o 
   0  -4   7       32.06       34.68      6.76 o 
   1  -4   7      376.69      359.85     17.12 o 
   2  -4   7        3.11       24.12      9.02 o 
   3  -4   7       90.83       65.27     13.24 o 
   4  -4   7      198.43      211.30     19.04 o 
   5  -4   7      147.84      134.37     17.55 o 
   6  -4   7       37.17       38.73     15.24 o 
   7  -4   7        2.02       36.06     13.56 o 
   8  -4   7        4.95        1.16     14.81 o 
  -8  -3   7       18.51       15.77     15.77 o 
  -7  -3   7        0.29        0.99     13.26 o 
  -6  -3   7        6.52        3.57     14.42 o 
  -5  -3   7      167.36      130.72     15.58 o 
  -4  -3   7        0.21        0.70      9.22 o 
  -3  -3   7        3.09        2.99      8.51 o 
  -2  -3   7      714.93      687.35     21.29 o 
  -1  -3   7       79.38       76.46      9.85 o 
   0  -3   7      102.67      133.62      8.18 o 
   1  -3   7     1573.15     1568.72     30.60 o 
   2  -3   7      989.36      878.02     24.29 o 
   3  -3   7      319.10      267.72     16.82 o 
   4  -3   7      301.40      290.55     17.93 o 
   5  -3   7        1.20       27.49     11.54 o 
   6  -3   7       15.15       25.06     12.72 o 
   7  -3   7        0.58        1.08     13.45 o 
   8  -3   7        4.82       12.65     15.21 o 
  -8  -2   7        0.34       10.55     12.81 o 
  -7  -2   7        1.58       28.89     11.36 o 
  -6  -2   7       57.34       39.58     13.86 o 
  -5  -2   7        2.99        3.93     11.21 o 
  -4  -2   7       90.23       88.30     12.34 o 
  -3  -2   7      142.32      137.55     12.71 o 
  -2  -2   7      281.38      310.59     14.12 o 
  -1  -2   7       20.72       11.20      7.28 o 
   0  -2   7     3351.47     3400.56     28.78 o 
   1  -2   7     2375.28     2407.18     35.59 o 
   2  -2   7      342.60      268.11     13.78 o 
   3  -2   7      522.88      475.39     20.14 o 
   4  -2   7      155.62      135.91     14.52 o 
   5  -2   7       72.79      101.51     13.15 o 
   6  -2   7        2.18        2.82     12.56 o 
   7  -2   7        0.02        8.49     12.79 o 
   8  -2   7       41.33       38.57     16.44 o 
  -8  -1   7        2.81        1.03     15.70 o 
  -7  -1   7        7.40        1.01     13.84 o 
  -6  -1   7        9.81        0.94     12.60 o 
  -5  -1   7       67.04       51.28     12.94 o 
  -4  -1   7      816.14      827.10     26.30 o 
  -3  -1   7     1350.29     1311.12     29.49 o 
  -2  -1   7      599.79      656.35     19.91 o 
  -1  -1   7      395.17      440.33     16.06 o 
   0  -1   7       61.47       40.84      5.55 o 
   1  -1   7     2616.96     2413.81     33.80 o 
   2  -1   7       41.79       20.76      7.74 o 
   3  -1   7       21.23       41.13      9.17 o 
   4  -1   7       54.50       32.60      9.79 o 
   5  -1   7      261.84      213.89     17.57 o 
   6  -1   7      382.33      438.23     24.65 o 
   7  -1   7       16.48       18.55     14.72 o 
   8  -1   7       31.92       22.27     17.51 o 
   9  -1   7        0.03       20.68     14.66 o 
  -8   0   7       92.52       72.22     16.69 o 
  -7   0   7       36.24       59.35     13.96 o 
  -6   0   7       88.86       82.81     16.23 o 
  -5   0   7        3.99       11.09     11.09 o 
  -4   0   7       44.40       59.27     10.74 o 
  -3   0   7      185.22      145.85     13.29 o 
  -2   0   7      114.32      161.14     11.18 o 
  -1   0   7     2433.23     2902.32     36.94 o 
   0   0   7     2316.38     3036.30     25.10 o 
   1   0   7     1657.95     1640.21     27.28 o 
   2   0   7      142.16      123.99     10.44 o 
   3   0   7     1028.87     1014.40     25.47 o 
   4   0   7      398.73      366.70     18.64 o 
   5   0   7      414.14      399.03     20.81 o 
   6   0   7       73.97       69.88     15.03 o 
   7   0   7       86.80      136.17     16.29 o 
   8   0   7        0.61       10.97     14.12 o 
   9   0   7        3.47        3.38     13.87 o 
  -8   1   7       28.54       24.39     15.82 o 
  -7   1   7       16.35       35.41     14.39 o 
  -6   1   7        4.05       19.36     12.82 o 
  -5   1   7      238.95      209.94     17.90 o 
  -4   1   7       84.61      108.09     12.73 o 
  -3   1   7     1729.13     1702.28     33.97 o 
  -2   1   7      189.60      199.87     13.03 o 
  -1   1   7     2373.51     2937.01     37.37 o 
   0   1   7       18.51       19.48      4.21 o 
   1   1   7      809.12      995.82     21.07 o 
   2   1   7      545.17      455.79     15.82 o 
   3   1   7     2941.61     2764.77     39.96 o 
   4   1   7      709.43      747.07     23.17 o 
   5   1   7        0.03       14.41      9.20 o 
   6   1   7       78.67       73.36     14.20 o 
   7   1   7       96.05       76.48     17.74 o 
   8   1   7        8.88        2.11     16.92 o 
   9   1   7       19.22       11.31     15.04 o 
  -8   2   7       13.46        9.54     14.32 o 
  -7   2   7       35.79       47.78     15.88 o 
  -6   2   7      217.67      196.65     19.35 o 
  -5   2   7      105.25       73.35     17.76 o 
  -4   2   7        0.61       20.01      9.03 o 
  -3   2   7       87.65       81.16     10.24 o 
  -2   2   7     1873.88     1886.01     33.23 o 
  -1   2   7      691.65      809.51     20.87 o 
   0   2   7       37.90       44.16      6.92 o 
   1   2   7     3034.81     4006.22     41.97 o 
   2   2   7      132.14      105.16      9.44 o 
   3   2   7      493.11      440.39     17.31 o 
   4   2   7      102.81       75.84     11.84 o 
   5   2   7      461.54      395.40     20.95 o 
   6   2   7        2.98        9.96     12.18 o 
   7   2   7        1.69        4.73     11.89 o 
   8   2   7       24.28       36.92     14.63 o 
   9   2   7        4.72        2.25     16.45 o 
  -8   3   7       28.77       36.71     13.61 o 
  -7   3   7        4.70       18.35     12.77 o 
  -6   3   7       15.20       21.85     14.49 o 
  -5   3   7       15.67       10.97     12.64 o 
  -4   3   7      105.34      114.03     13.80 o 
  -3   3   7      180.02      180.52     13.35 o 
  -2   3   7        7.24        3.38      8.82 o 
  -1   3   7     3110.23     3545.20     43.01 o 
   0   3   7      839.57      989.17     15.93 o 
   1   3   7      187.47      256.23     12.45 o 
   2   3   7        4.87       10.49      6.16 o 
   3   3   7     1577.26     1595.04     30.38 o 
   4   3   7      737.32      683.67     22.41 o 
   5   3   7      151.03      156.59     14.15 o 
   6   3   7       52.41       57.19     13.81 o 
   7   3   7        1.09       14.19     13.84 o 
   8   3   7       23.96       16.83     15.33 o 
   9   3   7        0.06        1.06     14.65 o 
  -7   4   7        3.53        0.00     12.64 o 
  -6   4   7      128.10       96.63     18.16 o 
  -5   4   7      244.48      199.88     19.23 o 
  -4   4   7      997.11     1028.23     31.50 o 
  -3   4   7       65.54       77.56     12.06 o 
  -2   4   7      139.50      172.74     13.47 o 
  -1   4   7       12.39       27.59      7.49 o 
   0   4   7      898.26      906.05     24.79 o 
   1   4   7     3894.54     4335.81     47.50 o 
   2   4   7      374.99      437.51     16.43 o 
   3   4   7       24.59       45.39      8.80 o 
   4   4   7      105.10       97.43     12.04 o 
   5   4   7      538.45      483.08     23.54 o 
   6   4   7        0.51        8.40     12.31 o 
   7   4   7      382.15      359.89     26.78 o 
   8   4   7        9.50       26.28     14.86 o 
   9   4   7       45.42       56.66     17.77 o 
  -7   5   7       11.86       38.20     12.90 o 
  -6   5   7       46.87       46.41     14.89 o 
  -5   5   7        0.25       22.75     11.38 o 
  -4   5   7        5.80        2.49     12.20 o 
  -3   5   7      194.05      228.10     17.53 o 
  -2   5   7      359.88      347.42     18.53 o 
  -1   5   7      187.35      161.67     12.34 o 
   0   5   7      538.57      674.89     20.40 o 
   1   5   7      224.06      176.76     12.61 o 
   2   5   7      183.96      172.33     12.58 o 
   3   5   7       11.66       20.60      7.89 o 
   4   5   7       83.51       82.22     12.40 o 
   5   5   7     1541.51     1559.76     38.69 o 
   6   5   7      265.04      209.88     21.17 o 
   7   5   7      190.33      157.75     21.04 o 
   8   5   7       29.03       42.40     15.94 o 
   9   5   7        5.77        7.78     14.09 o 
  -7   6   7       11.07        7.24     13.65 o 
  -6   6   7        3.90       15.18     11.73 o 
  -5   6   7       41.37       20.98     14.70 o 
  -4   6   7       31.65        7.83     13.45 o 
  -3   6   7      240.56      228.99     17.46 o 
  -2   6   7     1923.77     1944.79     40.43 o 
  -1   6   7      116.64       90.87      9.91 o 
   0   6   7       41.49       27.41     18.66 o 
   1   6   7      173.37      167.33     12.43 o 
   2   6   7        0.10        0.59      8.09 o 
   3   6   7     2482.61     2425.75     42.82 o 
   4   6   7       46.13       41.55     12.65 o 
   5   6   7     1169.46     1052.26     33.03 o 
   6   6   7       12.73        8.12     14.31 o 
   7   6   7       42.74       27.01     15.22 o 
   8   6   7       98.33       86.13     17.96 o 
   9   6   7        8.66       17.77     14.12 o 
  -6   7   7      158.92      165.28     18.61 o 
  -5   7   7       47.24       28.74     15.67 o 
  -4   7   7        1.62       18.62     12.53 o 
  -3   7   7        0.07        2.62     11.04 o 
  -2   7   7       16.21        2.42     12.32 o 
  -1   7   7      112.00       80.90     12.65 o 
   0   7   7     1141.63      982.64    641.61 o 
   1   7   7      664.55      715.36     24.82 o 
   2   7   7       62.56       79.58     12.68 o 
   3   7   7     1010.72     1007.93     29.81 o 
   4   7   7      344.77      336.13     20.47 o 
   5   7   7        1.51        2.55     12.38 o 
   6   7   7      179.80      176.72     19.86 o 
   7   7   7        7.54        2.10     15.04 o 
   8   7   7       20.56       21.90     14.35 o 
  -6   8   7        0.88       14.54     14.16 o 
  -5   8   7       22.77        7.21     13.50 o 
  -4   8   7        0.03       15.80     13.12 o 
  -3   8   7        1.80       13.00     11.01 o 
  -2   8   7        2.29       12.13     13.57 o 
  -1   8   7       21.86       11.41     12.75 o 
   0   8   7     2324.24     2327.49     33.31 o 
   1   8   7     1364.99     1308.88     35.27 o 
   2   8   7      458.61      445.25     22.62 o 
   3   8   7        2.21        2.39     10.73 o 
   4   8   7       69.56       47.80     13.90 o 
   5   8   7        3.04       16.47     11.66 o 
   6   8   7        3.79        2.02     13.89 o 
   7   8   7       18.45        2.18     15.55 o 
   8   8   7        0.01       13.33     13.66 o 
  -5   9   7       66.51       88.10     15.16 o 
  -4   9   7      281.48      227.94     21.91 o 
  -3   9   7      504.68      463.55     26.94 o 
  -2   9   7      114.96       98.25     17.24 o 
  -1   9   7      352.06      386.80     23.16 o 
   0   9   7      917.26      874.51     26.59 o 
   1   9   7       83.30       91.17     14.83 o 
   2   9   7      284.51      278.29     21.24 o 
   3   9   7       14.45        3.43     12.53 o 
   4   9   7        1.27        9.00     10.77 o 
   5   9   7       36.47       49.49     15.36 o 
   6   9   7       36.52       34.36     15.67 o 
   7   9   7        2.11        8.78     15.66 o 
   8   9   7       33.17       32.67     16.95 o 
  -4  10   7        8.69       10.63     14.91 o 
  -3  10   7        0.89        2.09     13.92 o 
  -2  10   7      156.39      128.32     18.99 o 
  -1  10   7       44.32       34.96     13.91 o 
   0  10   7       25.27       29.89      9.82 o 
   1  10   7      472.78      428.98     23.91 o 
   2  10   7     1164.41     1112.78     35.86 o 
   3  10   7       91.99       72.21     15.76 o 
   4  10   7       84.67       85.12     16.54 o 
   5  10   7       20.91       37.89     16.08 o 
   6  10   7       14.06        6.50     15.02 o 
   7  10   7        2.49        4.48     14.60 o 
  -3  11   7      159.63      160.43     18.62 o 
  -2  11   7       91.11       95.32     17.93 o 
  -1  11   7        9.13       13.44     12.21 o 
   0  11   7        6.98       23.98      8.20 o 
   1  11   7        0.11       13.37     13.37 o 
   2  11   7      194.80      137.39     19.28 o 
   3  11   7      105.57       79.04     17.72 o 
   4  11   7       47.38       36.79     13.49 o 
   5  11   7       38.85       27.73     15.07 o 
   6  11   7       14.33        3.30     14.19 o 
  -2  12   7       30.08       43.28     13.93 o 
  -1  12   7       64.66       50.20     15.43 o 
   0  12   7        6.62        3.76      8.56 o 
   1  12   7        2.72       11.40     13.12 o 
   2  12   7       32.15       24.65     13.52 o 
   3  12   7      260.18      235.03     22.71 o 
   4  12   7       90.11      122.90     17.84 o 
   5  12   7       13.39       20.71     13.98 o 
   0  13   7        0.28        0.70     18.16 o 
   1  13   7        9.01       14.86     12.46 o 
   2  13   7       12.67       20.06     13.18 o 
   3  13   7        3.05       28.57     14.38 o 
   4  13   7        6.08        6.45     13.41 o 
  -3 -11   8        0.10       19.42     11.15 o 
  -2 -11   8        0.53       14.33     14.33 o 
  -1 -11   8       19.12       25.88     12.93 o 
   0 -11   8        0.01        9.80      9.80 o 
   1 -11   8        2.49       17.43     13.99 o 
   2 -11   8        1.65       17.51     14.65 o 
  -5 -10   8        1.55        8.41     12.71 o 
  -4 -10   8        2.25       14.55     14.55 o 
  -3 -10   8        1.59       10.53     14.88 o 
  -2 -10   8       59.37       70.13     15.62 o 
  -1 -10   8       17.77       31.42     13.61 o 
   0 -10   8       40.17       50.61     11.02 o 
   1 -10   8       23.62       30.79     13.98 o 
   2 -10   8       26.41       30.32     15.16 o 
   3 -10   8        0.04       14.44     14.44 o 
  -6  -9   8        0.76        2.06     11.97 o 
  -5  -9   8        1.53        5.15     13.11 o 
  -4  -9   8      195.76      220.97     20.76 o 
  -3  -9   8        5.73        5.00     13.98 o 
  -2  -9   8      160.13      175.14     19.39 o 
  -1  -9   8       27.79       49.67     13.66 o 
   0  -9   8       17.84       25.26     13.98 o 
   1  -9   8        4.82       16.22     12.88 o 
   2  -9   8       18.21       58.28     14.94 o 
   3  -9   8        9.44        5.42     13.48 o 
   4  -9   8       10.22        2.23     14.87 o 
  -6  -8   8       87.65       80.76     18.95 o 
  -5  -8   8        7.78        5.02     13.70 o 
  -4  -8   8       48.54       45.46     14.57 o 
  -3  -8   8       77.49       50.86     15.67 o 
  -2  -8   8      129.91      157.84     17.17 o 
  -1  -8   8      311.47      315.43     22.86 o 
   0  -8   8        0.02        8.68      8.68 o 
   1  -8   8       11.34       26.54     13.45 o 
   2  -8   8       71.07       97.17     16.24 o 
   3  -8   8       29.93       48.45     14.72 o 
   4  -8   8       19.61       19.54     14.57 o 
   5  -8   8        0.97        7.96     15.16 o 
  -7  -7   8        0.28       12.33     12.05 o 
  -6  -7   8        0.00        6.01     12.01 o 
  -5  -7   8       60.45       60.28     15.44 o 
  -4  -7   8      160.46      137.49     15.79 o 
  -3  -7   8      181.06      161.60     18.34 o 
  -2  -7   8        0.00       10.26     11.08 o 
  -1  -7   8       33.11       32.22     12.19 o 
   0  -7   8      386.82      432.69     47.00 o 
   1  -7   8        1.83       12.27     11.65 o 
   2  -7   8       65.77       76.47     16.14 o 
   3  -7   8       27.41       36.84     14.71 o 
   4  -7   8       44.30       56.18     16.64 o 
   5  -7   8       40.38       44.16     16.43 o 
   6  -7   8        5.03        2.35     14.09 o 
  -7  -6   8        0.05        0.98     13.16 o 
  -6  -6   8       57.89       43.06     15.53 o 
  -5  -6   8      167.55      156.74     18.26 o 
  -4  -6   8        9.82       16.27     12.23 o 
  -3  -6   8      330.00      329.81     20.73 o 
  -2  -6   8      443.34      420.63     21.85 o 
  -1  -6   8       20.19       17.75     10.51 o 
   0  -6   8       79.59       82.05     19.17 o 
   1  -6   8      269.21      259.31     18.51 o 
   2  -6   8       67.19       76.89     14.50 o 
   3  -6   8        4.74       18.05     10.61 o 
   4  -6   8       86.80      101.33     16.08 o 
   5  -6   8        1.60        7.52     14.79 o 
   6  -6   8        6.78       12.46     14.04 o 
  -7  -5   8        0.64        5.09     13.23 o 
  -6  -5   8        6.96        0.97     12.95 o 
  -5  -5   8        1.90       16.82     11.03 o 
  -4  -5   8        0.01        4.87     11.64 o 
  -3  -5   8      106.57      102.43     14.38 o 
  -2  -5   8       61.88       53.34     12.52 o 
  -1  -5   8      420.17      384.05     19.73 o 
   0  -5   8      148.54      120.89      9.77 o 
   1  -5   8      247.08      213.25     17.20 o 
   2  -5   8      576.04      516.34     23.96 o 
   3  -5   8      124.59      127.24     13.70 o 
   4  -5   8       12.55       31.52     13.34 o 
   5  -5   8       15.80        7.15     14.55 o 
   6  -5   8      142.11      195.45     20.74 o 
   7  -5   8       46.55       38.04     17.32 o 
  -8  -4   8       16.87        2.10     14.80 o 
  -7  -4   8       30.03       36.63     15.11 o 
  -6  -4   8       29.84       17.07     11.86 o 
  -5  -4   8        0.28        2.62     11.82 o 
  -4  -4   8      333.68      314.62     19.20 o 
  -3  -4   8      346.26      334.82     18.80 o 
  -2  -4   8        3.56       11.54      9.59 o 
  -1  -4   8      424.53      443.99     19.12 o 
   0  -4   8      286.97      306.18     15.11 o 
   1  -4   8      617.30      501.48     21.42 o 
   2  -4   8      484.97      473.25     21.22 o 
   3  -4   8      332.64      372.10     19.79 o 
   4  -4   8      206.03      202.97     20.41 o 
   5  -4   8       57.20       33.25     15.42 o 
   6  -4   8        2.57       17.28     17.28 o 
   7  -4   8        1.75       15.60     15.60 o 
  -8  -3   8        6.50        9.51     14.33 o 
  -7  -3   8        0.53       12.28     12.50 o 
  -6  -3   8      106.60       73.45     15.33 o 
  -5  -3   8      222.61      269.47     18.92 o 
  -4  -3   8        4.65        4.42      9.99 o 
  -3  -3   8      420.64      351.87     19.54 o 
  -2  -3   8      385.79      338.73     17.12 o 
  -1  -3   8      974.77      974.94     25.51 o 
   0  -3   8       21.11       23.09      5.10 o 
   1  -3   8      111.62      132.93     10.83 o 
   2  -3   8      395.84      308.90     17.50 o 
   3  -3   8      816.74      763.14     26.74 o 
   4  -3   8        1.80       21.34     11.57 o 
   5  -3   8      346.16      399.13     23.41 o 
   6  -3   8       31.26        2.14     15.65 o 
   7  -3   8       51.32       72.33     16.34 o 
   8  -3   8       28.21       13.88     16.68 o 
  -8  -2   8        1.58        6.40     14.80 o 
  -7  -2   8       54.97       36.94     16.05 o 
  -6  -2   8       46.71       39.51     14.95 o 
  -5  -2   8      147.79      108.28     17.18 o 
  -4  -2   8       67.26       51.47     12.80 o 
  -3  -2   8      412.04      373.87     18.96 o 
  -2  -2   8       42.26       51.18      9.96 o 
  -1  -2   8      630.34      642.15     19.90 o 
   0  -2   8       33.32       44.36      6.18 o 
   1  -2   8        0.87        8.22      6.88 o 
   2  -2   8        0.67       20.43      8.27 o 
   3  -2   8     2223.76     1895.95     38.00 o 
   4  -2   8       23.41       14.01     11.29 o 
   5  -2   8       32.74       45.98     13.35 o 
   6  -2   8       34.31       19.88     14.18 o 
   7  -2   8        6.47       11.95     12.91 o 
   8  -2   8        0.53       14.76     14.76 o 
  -8  -1   8       15.88       22.50     14.53 o 
  -7  -1   8       17.92       34.03     13.90 o 
  -6  -1   8       49.48       65.33     16.34 o 
  -5  -1   8        1.53       10.96     12.04 o 
  -4  -1   8       36.77       16.19     12.44 o 
  -3  -1   8      148.70      153.12     13.15 o 
  -2  -1   8      375.35      391.89     16.42 o 
  -1  -1   8      532.59      515.59     18.02 o 
   0  -1   8     1702.38     1767.98     21.45 o 
   1  -1   8     3287.42     3149.87     41.83 o 
   2  -1   8      519.69      476.38     18.66 o 
   3  -1   8        1.26        8.33      6.92 o 
   4  -1   8       11.37       30.12      8.66 o 
   5  -1   8      111.84       79.73     14.81 o 
   6  -1   8        0.03       13.03     13.03 o 
   7  -1   8       16.40        3.16     15.32 o 
   8  -1   8        0.22       15.71     12.44 o 
  -8   0   8      140.05      137.76     19.63 o 
  -7   0   8       32.61       18.71     15.26 o 
  -6   0   8       17.23        6.61     14.30 o 
  -5   0   8       76.62       70.47     14.70 o 
  -4   0   8      751.86      723.49     26.79 o 
  -3   0   8      569.92      537.43     21.26 o 
  -2   0   8        1.21        2.76      8.52 o 
  -1   0   8     2350.17     2778.58     39.16 o 
   0   0   8        3.65        6.91      6.91 o 
   1   0   8      883.08      844.30     21.45 o 
   2   0   8      798.07      705.55     21.16 o 
   3   0   8      318.36      295.61     16.91 o 
   4   0   8        7.93        9.49      9.49 o 
   5   0   8      209.70      149.81     16.72 o 
   6   0   8       75.87       63.76     14.53 o 
   7   0   8       21.55       27.55     14.44 o 
   8   0   8        4.14       14.83     14.83 o 
   9   0   8        9.12       30.75     14.65 o 
  -8   1   8       41.92        7.55     16.87 o 
  -7   1   8       29.91       31.26     14.69 o 
  -6   1   8      144.05      114.55     17.89 o 
  -5   1   8       86.37       59.32     14.34 o 
  -4   1   8       28.04       30.11     10.94 o 
  -3   1   8      261.02      297.27     16.93 o 
  -2   1   8     1368.73     1525.27     31.32 o 
  -1   1   8      573.86      787.91     21.71 o 
   0   1   8      778.59      955.83     22.10 o 
   1   1   8     1018.28     1339.92     26.11 o 
   2   1   8      758.98      777.10     21.11 o 
   3   1   8      279.73      322.79     15.27 o 
   4   1   8       64.55       57.28     11.67 o 
   5   1   8       88.89       80.93     13.14 o 
   6   1   8       21.22       17.53     12.10 o 
   7   1   8       35.36       30.73     14.58 o 
   8   1   8       23.39       29.21     15.85 o 
   9   1   8        0.59        1.13     14.18 o 
  -8   2   8       17.28       36.34     14.30 o 
  -7   2   8        0.01        3.14     15.07 o 
  -6   2   8      674.55      622.09     29.99 o 
  -5   2   8       55.51       58.65     14.84 o 
  -4   2   8      525.67      546.25     24.15 o 
  -3   2   8      164.47      153.96     14.63 o 
  -2   2   8      171.39      174.89     13.39 o 
  -1   2   8        4.70        0.49      6.99 o 
   0   2   8       53.89       83.23      5.96 o 
   1   2   8      639.04      844.44     21.58 o 
   2   2   8      926.77     1067.42     24.70 o 
   3   2   8       97.31       81.51     10.01 o 
   4   2   8      564.11      518.47     20.91 o 
   5   2   8       44.31       31.38     11.84 o 
   6   2   8       26.30       10.37     12.32 o 
   7   2   8        1.54        3.94     12.66 o 
   8   2   8        0.33        0.00     14.99 o 
   9   2   8        0.37        6.73     14.72 o 
  -7   3   8       11.57       12.55     13.30 o 
  -6   3   8      125.64       95.63     16.42 o 
  -5   3   8       26.09        7.14     15.36 o 
  -4   3   8      127.00      111.41     14.35 o 
  -3   3   8       65.21       39.21     11.39 o 
  -2   3   8       98.40      115.83     12.02 o 
  -1   3   8      387.30      420.35     17.64 o 
   0   3   8       45.83       26.50      5.28 o 
   1   3   8       72.29      129.52     10.35 o 
   2   3   8      307.22      345.31     15.27 o 
   3   3   8       45.84       31.48      9.93 o 
   4   3   8      472.15      487.15     20.86 o 
   5   3   8      264.33      211.37     17.49 o 
   6   3   8       15.02        9.44     12.59 o 
   7   3   8       21.68       16.47     14.80 o 
   8   3   8        2.00       12.74     14.89 o 
   9   3   8       57.85       36.74     18.16 o 
  -7   4   8       15.21       11.59     14.04 o 
  -6   4   8        2.32       12.98     12.76 o 
  -5   4   8        6.57        6.43     13.22 o 
  -4   4   8     1262.27     1215.14     36.21 o 
  -3   4   8      543.39      501.45     22.67 o 
  -2   4   8      236.95      235.03     15.63 o 
  -1   4   8      179.34      209.23     14.31 o 
   0   4   8     1827.47     2053.22     47.11 o 
   1   4   8      154.84      163.91     12.35 o 
   2   4   8      178.38      191.92     12.49 o 
   3   4   8       44.10       47.08      8.36 o 
   4   4   8      541.11      488.32     20.84 o 
   5   4   8        6.94        1.58     10.33 o 
   6   4   8      147.12      153.06     17.14 o 
   7   4   8      120.19      174.73     21.55 o 
   8   4   8       24.61       19.13     14.21 o 
   9   4   8       49.42       29.94     16.66 o 
  -7   5   8        4.39       16.81     12.54 o 
  -6   5   8        3.38        4.08     11.93 o 
  -5   5   8       53.61       36.16     12.47 o 
  -4   5   8      157.83      166.43     17.82 o 
  -3   5   8      124.19      136.03     17.32 o 
  -2   5   8       66.36       76.01     13.79 o 
  -1   5   8      471.64      559.50     21.21 o 
   0   5   8      438.83      514.37     19.82 o 
   1   5   8        1.88        4.87      8.53 o 
   2   5   8        4.36        1.18      7.83 o 
   3   5   8       63.26       68.77     10.40 o 
   4   5   8       23.86       19.86     10.71 o 
   5   5   8      143.49      111.55     16.65 o 
   6   5   8        2.53       12.53     14.82 o 
   7   5   8      504.85      450.00     28.45 o 
   8   5   8        0.06        8.52     14.17 o 
   9   5   8       25.55       31.03     13.50 o 
  -6   6   8        2.87       12.39     12.70 o 
  -5   6   8       18.71        9.92     12.71 o 
  -4   6   8      114.16      105.68     14.04 o 
  -3   6   8      761.12      735.24     28.90 o 
  -2   6   8      766.94      784.41     27.97 o 
  -1   6   8      348.47      380.83     19.16 o 
   0   6   8        1.21        2.71      5.83 o 
   1   6   8      720.94      680.98     23.97 o 
   2   6   8      745.16      801.00     25.69 o 
   3   6   8      930.64      966.26     29.05 o 
   4   6   8       16.26       16.61     11.92 o 
   5   6   8      768.99      802.61     30.69 o 
   6   6   8      159.12      164.39     18.73 o 
   7   6   8      191.87      155.89     20.09 o 
   8   6   8        0.13        1.09     13.32 o 
  -6   7   8        2.38        7.39     13.88 o 
  -5   7   8        2.73        3.02     12.62 o 
  -4   7   8      124.39      131.06     18.70 o 
  -3   7   8      410.65      401.21     22.91 o 
  -2   7   8        0.08       10.98     13.42 o 
  -1   7   8      126.87      130.45     14.90 o 
   0   7   8        0.01        0.37      8.03 o 
   1   7   8     1195.14     1268.59     33.32 o 
   2   7   8      822.96      846.70     28.85 o 
   3   7   8      942.39      965.95     30.87 o 
   4   7   8      294.62      315.15     20.20 o 
   5   7   8       40.07       35.60     13.28 o 
   6   7   8       18.43       20.49     13.47 o 
   7   7   8       35.28       10.44     14.92 o 
   8   7   8       13.48        4.39     15.43 o 
  -5   8   8        0.16        5.28     13.55 o 
  -4   8   8       37.32       20.43     13.05 o 
  -3   8   8       61.31       68.05     14.66 o 
  -2   8   8        7.67        9.19     13.91 o 
  -1   8   8     1486.81     1477.29     40.73 o 
   0   8   8      162.99      153.10     13.03 o 
   1   8   8      312.80      340.04     20.50 o 
   2   8   8      297.72      290.82     19.53 o 
   3   8   8      549.66      568.55     25.35 o 
   4   8   8      184.06      133.59     17.10 o 
   5   8   8        0.04       10.40     13.86 o 
   6   8   8        2.22        6.11     13.39 o 
   7   8   8       15.19        9.67     13.39 o 
   8   8   8       13.67       29.01     15.54 o 
  -5   9   8       62.60       69.40     16.69 o 
  -4   9   8       14.99        4.28     15.95 o 
  -3   9   8       40.70       51.55     16.08 o 
  -2   9   8       88.57       86.07     17.54 o 
  -1   9   8       35.74       34.93     14.14 o 
   0   9   8       30.16       21.58     10.82 o 
   1   9   8      184.66      201.96     17.97 o 
   2   9   8       21.06       33.29     11.94 o 
   3   9   8        1.55        9.82     11.96 o 
   4   9   8       21.10       40.25     14.16 o 
   5   9   8        7.92        5.98     13.84 o 
   6   9   8       47.78       37.07     14.92 o 
   7   9   8        1.85        0.00     14.32 o 
  -4  10   8      136.73      142.29     19.29 o 
  -3  10   8      151.62      123.77     19.08 o 
  -2  10   8      106.96       49.34     16.03 o 
  -1  10   8       37.15       24.31     14.21 o 
   0  10   8        0.99        1.92     15.16 o 
   1  10   8       82.93       69.71     15.69 o 
   2  10   8      359.54      383.12     24.55 o 
   3  10   8       12.45       31.66     12.29 o 
   4  10   8       23.51       22.93     11.64 o 
   5  10   8      153.73      131.81     18.34 o 
   6  10   8       34.45       31.79     15.83 o 
   7  10   8       31.30       43.99     14.77 o 
  -3  11   8      130.89      132.09     21.02 o 
  -2  11   8       97.74       68.75     18.21 o 
  -1  11   8       53.19       53.39     13.13 o 
   0  11   8       14.83       14.90     10.35 o 
   1  11   8       29.46       32.51     13.53 o 
   2  11   8       46.91       78.60     14.57 o 
   3  11   8      114.42       98.79     17.70 o 
   4  11   8        0.33       13.65     14.87 o 
   5  11   8       71.22       65.00     17.78 o 
   6  11   8       26.20       26.85     15.06 o 
  -2  12   8       23.41       13.24     16.05 o 
  -1  12   8       23.00       27.46     14.78 o 
   0  12   8        3.48        1.10     13.50 o 
   1  12   8       97.70       87.17     16.58 o 
   2  12   8       25.77        2.15     15.11 o 
   3  12   8        0.04        9.56     15.73 o 
   4  12   8      418.22      355.22     29.17 o 
   5  12   8        0.27       26.56     14.05 o 
   0  13   8      136.36      118.23     28.43 o 
   1  13   8       13.71        9.76     14.43 o 
   2  13   8      178.01      177.75     19.81 o 
   3  13   8       18.14        9.77     17.27 o 
  -2 -11   9        1.24       11.69     15.07 o 
  -1 -11   9        4.69        7.54     13.80 o 
   0 -11   9       78.57       88.03     12.01 o 
  -4 -10   9       20.57       45.21     12.62 o 
  -3 -10   9       12.43       14.76     15.36 o 
  -2 -10   9       10.72       29.49     13.55 o 
  -1 -10   9        0.03        1.05     12.05 o 
   0 -10   9        9.34       23.27     10.32 o 
   1 -10   9        3.32       35.30     13.69 o 
   2 -10   9        7.21       34.67     12.85 o 
  -5  -9   9        0.10       14.49     11.71 o 
  -4  -9   9       12.04       27.74     13.46 o 
  -3  -9   9       16.05       15.65     15.65 o 
  -2  -9   9        1.93        2.09     15.37 o 
  -1  -9   9       67.71       61.88     15.74 o 
   0  -9   9       41.17       38.65     27.57 o 
   1  -9   9       48.41       62.13     15.45 o 
   2  -9   9       41.98       48.73     14.10 o 
   3  -9   9        1.22        1.06     12.12 o 
   4  -9   9       27.28       34.56     16.17 o 
  -6  -8   9        3.98       16.39     11.99 o 
  -5  -8   9        0.61       16.19     12.77 o 
  -4  -8   9        0.92        8.89     12.90 o 
  -3  -8   9      204.80      189.29     20.69 o 
  -2  -8   9       35.63       21.10     16.23 o 
  -1  -8   9        0.01       19.23     10.88 o 
   0  -8   9       73.00       77.72     17.97 o 
   1  -8   9       24.56       41.33     13.47 o 
   2  -8   9       53.53       33.36     17.66 o 
   3  -8   9        7.76       11.60     13.85 o 
   4  -8   9        0.28        9.93     14.09 o 
   5  -8   9        4.13        9.09     13.95 o 
  -6  -7   9        2.18       21.27     13.03 o 
  -5  -7   9       17.97       27.45     13.73 o 
  -4  -7   9       30.50       13.23     15.07 o 
  -3  -7   9       17.10       10.07     12.99 o 
  -2  -7   9      215.53      217.41     19.49 o 
  -1  -7   9        3.37        8.99     11.46 o 
   0  -7   9        3.35        1.02      9.26 o 
   1  -7   9      164.11      149.08     19.00 o 
   2  -7   9      240.18      228.82     20.72 o 
   3  -7   9      291.76      282.52     23.22 o 
   4  -7   9       24.07       24.53     15.20 o 
   5  -7   9       21.03       39.28     15.27 o 
   6  -7   9        0.14       15.29     15.29 o 
  -7  -6   9        0.01        6.21     13.10 o 
  -6  -6   9       41.10       52.02     15.68 o 
  -5  -6   9        0.01        2.89     14.11 o 
  -4  -6   9      135.25      116.58     16.64 o 
  -3  -6   9       39.18       34.08     11.74 o 
  -2  -6   9      109.19      115.51     15.05 o 
  -1  -6   9      248.79      235.73     17.97 o 
   0  -6   9       27.10       18.29      9.14 o 
   1  -6   9        2.11       12.03     12.03 o 
   2  -6   9      188.73      187.24     19.09 o 
   3  -6   9      113.27       86.20     16.40 o 
   4  -6   9        0.03       15.81     15.81 o 
   5  -6   9       20.28       25.19     14.93 o 
   6  -6   9        0.11       10.33     14.94 o 
  -7  -5   9        0.36       14.44     12.96 o 
  -6  -5   9       10.13        8.95     14.01 o 
  -5  -5   9       87.05       53.66     16.32 o 
  -4  -5   9       27.30       27.38     12.07 o 
  -3  -5   9        0.05        5.55     10.52 o 
  -2  -5   9       47.26       47.76     13.24 o 
  -1  -5   9       76.47       74.20     11.86 o 
   0  -5   9       99.30       94.77      9.51 o 
   1  -5   9      127.21      112.91     15.32 o 
   2  -5   9      196.41      198.34     16.00 o 
   3  -5   9      112.00      128.43     15.22 o 
   4  -5   9      121.98       99.28     18.49 o 
   5  -5   9      203.86      163.25     21.72 o 
   6  -5   9       30.91       10.19     15.51 o 
   7  -5   9        5.08       21.96     16.35 o 
  -7  -4   9        6.52        3.16     13.15 o 
  -6  -4   9        1.95        1.96     12.38 o 
  -5  -4   9       53.32       48.05     13.14 o 
  -4  -4   9       72.09       59.31     15.00 o 
  -3  -4   9      102.67      111.81     13.88 o 
  -2  -4   9      401.39      317.34     19.29 o 
  -1  -4   9        2.21        7.48      9.23 o 
   0  -4   9      553.35      524.03     15.77 o 
   1  -4   9       18.02        7.25     10.94 o 
   2  -4   9      263.63      271.34     17.89 o 
   3  -4   9       47.49       45.56     12.57 o 
   4  -4   9       43.33       31.43     13.38 o 
   5  -4   9       14.59        4.12     15.64 o 
   6  -4   9       42.63       14.32     17.69 o 
   7  -4   9       14.99       23.00     16.31 o 
  -7  -3   9        9.38        5.25     14.70 o 
  -6  -3   9      102.20       87.48     16.87 o 
  -5  -3   9        6.67       14.51     14.51 o 
  -4  -3   9      302.01      297.92     19.26 o 
  -3  -3   9       27.26       10.14     11.06 o 
  -2  -3   9      410.05      402.82     19.04 o 
  -1  -3   9      767.94      744.41     24.09 o 
   0  -3   9        6.95        9.33      7.69 o 
   1  -3   9       47.23       37.84     10.81 o 
   2  -3   9       12.80       13.26      8.96 o 
   3  -3   9      183.51      162.17     16.02 o 
   4  -3   9      524.78      493.65     25.34 o 
   5  -3   9      231.10      242.21     19.83 o 
   6  -3   9       77.46       89.90     17.44 o 
   7  -3   9        7.34       14.72     15.75 o 
   8  -3   9       23.54       13.86     16.26 o 
  -7  -2   9        0.73       13.76     14.83 o 
  -6  -2   9        2.73        5.95     13.95 o 
  -5  -2   9      294.54      297.30     21.46 o 
  -4  -2   9      197.60      210.64     16.63 o 
  -3  -2   9      239.25      232.54     16.96 o 
  -2  -2   9      239.71      236.67     16.30 o 
  -1  -2   9      160.58      145.04     12.93 o 
   0  -2   9      542.49      527.15     14.18 o 
   1  -2   9      984.59     1023.04     27.33 o 
   2  -2   9      456.09      433.55     19.09 o 
   3  -2   9        0.05        3.71     10.12 o 
   4  -2   9      335.06      330.88     20.85 o 
   5  -2   9       71.34       43.19     16.03 o 
   6  -2   9        6.59        4.13     13.68 o 
   7  -2   9       11.87        0.00     13.63 o 
   8  -2   9        0.01        4.65     13.39 o 
  -8  -1   9       16.05        6.54     14.54 o 
  -7  -1   9       23.51        5.34     16.02 o 
  -6  -1   9      157.84      175.91     20.34 o 
  -5  -1   9       14.13       20.65     11.89 o 
  -4  -1   9      179.75      175.80     16.73 o 
  -3  -1   9       47.83       31.70     11.82 o 
  -2  -1   9       47.30       27.51      9.96 o 
  -1  -1   9        2.49        9.47      9.47 o 
   0  -1   9     1410.11     1521.56     21.49 o 
   1  -1   9      389.03      319.24     16.15 o 
   2  -1   9      201.52      185.66     13.51 o 
   3  -1   9      133.77      134.09     13.25 o 
   4  -1   9       15.02        6.39     10.30 o 
   5  -1   9       21.68       24.12     11.48 o 
   6  -1   9        2.40        1.00     12.57 o 
   7  -1   9       48.57       29.22     15.09 o 
   8  -1   9       41.76       31.89     16.66 o 
  -7   0   9       20.58        5.36     16.18 o 
  -6   0   9       18.08       10.07     13.82 o 
  -5   0   9      202.90      205.29     17.72 o 
  -4   0   9      367.40      383.73     21.76 o 
  -3   0   9       68.75       63.97     10.93 o 
  -2   0   9       75.06       66.83     11.06 o 
  -1   0   9      456.40      476.46     20.93 o 
   0   0   9      755.33      922.51     23.54 o 
   1   0   9      141.69      129.05     10.36 o 
   2   0   9      325.02      298.44     16.17 o 
   3   0   9      144.29      139.74     13.07 o 
   4   0   9      110.53      100.69     12.78 o 
   5   0   9      188.47      161.05     16.25 o 
   6   0   9       35.85       37.26     15.07 o 
   7   0   9       45.05       74.62     14.25 o 
   8   0   9       19.84       16.73     13.61 o 
  -7   1   9       18.52       23.66     15.30 o 
  -6   1   9        9.35        1.99     14.84 o 
  -5   1   9        3.81       21.16     11.43 o 
  -4   1   9      213.49      239.04     18.18 o 
  -3   1   9      117.76       89.05     11.54 o 
  -2   1   9      154.24      116.22      9.40 o 
  -1   1   9       47.58       58.22     10.22 o 
   0   1   9       12.60        8.12      8.39 o 
   1   1   9      709.66      795.35     21.77 o 
   2   1   9      105.60       83.28     10.44 o 
   3   1   9       20.75        3.19      8.72 o 
   4   1   9       62.25       61.81     11.27 o 
   5   1   9      176.27      187.08     16.02 o 
   6   1   9        0.04        8.35     11.42 o 
   7   1   9       34.14       34.86     16.19 o 
   8   1   9        2.15       15.08     15.08 o 
  -7   2   9        0.09       12.89     15.34 o 
  -6   2   9       50.09       42.82     17.19 o 
  -5   2   9       33.67       50.37     13.77 o 
  -4   2   9      103.06      104.48     14.33 o 
  -3   2   9     1448.90     1441.73     35.86 o 
  -2   2   9     1112.14     1193.97     30.59 o 
  -1   2   9        0.49       14.65      7.77 o 
   0   2   9       15.41       24.19      6.08 o 
   1   2   9        5.32       18.57      6.60 o 
   2   2   9      812.78      866.46     23.49 o 
   3   2   9      389.04      398.48     17.70 o 
   4   2   9       50.21       58.39     10.46 o 
   5   2   9      154.20      140.61     16.01 o 
   6   2   9       47.37       40.74     13.94 o 
   7   2   9      106.29       76.42     16.98 o 
   8   2   9        4.36        1.11     14.25 o 
   9   2   9        6.80       13.50     14.00 o 
  -7   3   9       98.70      101.29     16.88 o 
  -6   3   9        0.23        3.05     13.91 o 
  -5   3   9      217.35      169.43     20.37 o 
  -4   3   9      141.10      134.19     15.31 o 
  -3   3   9      144.74      158.72     15.27 o 
  -2   3   9        3.11        8.99      9.74 o 
  -1   3   9        0.08       11.35      7.86 o 
   0   3   9       13.61        9.59      8.85 o 
   1   3   9       70.70       93.65      9.71 o 
   2   3   9      503.50      536.99     19.65 o 
   3   3   9     2364.26     2447.06     42.18 o 
   4   3   9        0.51        2.19      8.86 o 
   5   3   9       28.99       36.09     11.06 o 
   6   3   9        3.63       23.47     10.71 o 
   7   3   9        2.19        5.97     11.94 o 
   8   3   9        5.94       20.46     11.50 o 
   9   3   9        8.93        5.62     14.75 o 
  -7   4   9       45.14       48.36     14.55 o 
  -6   4   9       64.67       22.98     18.04 o 
  -5   4   9       25.15       38.93     13.68 o 
  -4   4   9     1337.85     1257.67     37.79 o 
  -3   4   9        3.05       18.51     11.11 o 
  -2   4   9       59.26       84.75     11.82 o 
  -1   4   9     2720.91     3053.62     48.35 o 
   0   4   9      332.52      342.56     12.36 o 
   1   4   9      219.07      261.04     15.93 o 
   2   4   9      572.67      729.37     23.11 o 
   3   4   9       83.20       88.36     11.52 o 
   4   4   9        7.48       30.04      9.81 o 
   5   4   9       27.76       28.68     12.64 o 
   6   4   9        0.65        7.32     12.72 o 
   7   4   9       14.51       22.10     13.61 o 
   8   4   9        1.72       26.97     11.84 o 
  -6   5   9      122.03      119.11     18.06 o 
  -5   5   9        8.68        3.99     13.14 o 
  -4   5   9       74.85       47.40     16.01 o 
  -3   5   9       75.09       87.64     16.43 o 
  -2   5   9       39.89       35.02     11.67 o 
  -1   5   9      374.78      414.58     20.19 o 
   0   5   9      612.63      627.28     16.83 o 
   1   5   9       36.34       30.16     10.93 o 
   2   5   9      263.28      293.86     16.88 o 
   3   5   9      103.29       97.63     11.80 o 
   4   5   9      125.14      122.12     14.39 o 
   5   5   9      543.54      538.96     26.49 o 
   6   5   9        4.78        5.63     13.54 o 
   7   5   9      127.83      145.90     19.66 o 
   8   5   9        1.40       21.70     14.44 o 
  -6   6   9       13.15       20.27     13.35 o 
  -5   6   9       30.24       62.92     15.20 o 
  -4   6   9       91.63      102.11     14.79 o 
  -3   6   9       26.28       17.14     14.10 o 
  -2   6   9     2678.98     2816.40     52.71 o 
  -1   6   9        1.79       14.89     12.01 o 
   0   6   9      808.84      922.24     21.01 o 
   1   6   9      440.68      506.66     21.92 o 
   2   6   9      726.14      757.31     25.82 o 
   3   6   9      243.67      250.49     18.13 o 
   4   6   9      182.41      141.84     18.24 o 
   5   6   9      353.32      336.90     22.06 o 
   6   6   9       32.74       38.77     14.55 o 
   7   6   9      153.74      130.52     17.54 o 
   8   6   9       10.49        3.32     15.31 o 
  -6   7   9       74.44       80.25     16.25 o 
  -5   7   9        0.30       17.98     12.63 o 
  -4   7   9      327.82      296.39     23.29 o 
  -3   7   9       83.33       67.50     15.26 o 
  -2   7   9      563.53      509.50     26.67 o 
  -1   7   9       80.24       37.69     14.40 o 
   0   7   9       30.56       29.71     12.31 o 
   1   7   9      346.34      379.71     20.42 o 
   2   7   9      168.37      171.56     17.12 o 
   3   7   9      290.06      262.11     20.50 o 
   4   7   9      494.31      506.89     23.64 o 
   5   7   9       97.27       77.35     15.90 o 
   6   7   9        0.99        1.06     14.19 o 
   7   7   9       20.84        3.17     16.87 o 
   8   7   9        5.66        8.93     14.60 o 
  -5   8   9      116.86      102.59     17.67 o 
  -4   8   9       56.30       56.26     13.68 o 
  -3   8   9       21.78       11.30     13.19 o 
  -2   8   9       62.44       65.42     16.24 o 
  -1   8   9       28.91       20.51     13.80 o 
   0   8   9     1179.35     1213.86     26.03 o 
   1   8   9      268.65      273.50     20.31 o 
   2   8   9     1371.28     1354.45     37.79 o 
   3   8   9      531.93      459.12     25.29 o 
   4   8   9      383.04      352.33     23.96 o 
   5   8   9       30.45       46.11     14.77 o 
   6   8   9        0.46        3.15     13.17 o 
   7   8   9        9.45        4.44     13.10 o 
   8   8   9        5.45        5.62     15.84 o 
  -4   9   9       34.80       10.95     16.26 o 
  -3   9   9        0.01       24.75     13.68 o 
  -2   9   9      342.68      280.91     23.13 o 
  -1   9   9      523.14      466.40     26.86 o 
   0   9   9      458.98      408.76     34.41 o 
   1   9   9       19.25       20.63     13.19 o 
   2   9   9      150.35      140.00     19.52 o 
   3   9   9       12.15       32.86     11.91 o 
   4   9   9      111.50       97.71     16.19 o 
   5   9   9       15.37       27.82     13.67 o 
   6   9   9       17.56       21.72     15.35 o 
   7   9   9       16.75       25.85     12.59 o 
  -4  10   9        2.56        5.59     15.37 o 
  -3  10   9        2.13        9.98     15.31 o 
  -2  10   9       19.21       21.91     13.54 o 
  -1  10   9       24.21        6.38     15.13 o 
   0  10   9        4.46        9.30     10.60 o 
   1  10   9       33.04       35.23     13.22 o 
   2  10   9        1.13        6.94     13.42 o 
   3  10   9       22.72       15.02     14.43 o 
   4  10   9      105.29      122.88     16.70 o 
   5  10   9       44.66       57.01     13.37 o 
   6  10   9       24.05       26.86     15.24 o 
   7  10   9       32.92       44.53     16.40 o 
  -3  11   9       88.57       99.26     19.23 o 
  -2  11   9        0.43        5.63     15.68 o 
  -1  11   9       13.67       21.03     14.18 o 
   0  11   9       25.09       19.82     10.69 o 
   1  11   9       33.22       15.89     16.58 o 
   2  11   9       59.61       45.14     14.41 o 
   3  11   9        0.21        8.42     14.14 o 
   4  11   9       19.43       22.69     13.83 o 
   5  11   9       60.63       32.17     16.90 o 
   6  11   9       86.06       96.57     19.67 o 
  -1  12   9        3.67       27.20     13.30 o 
   0  12   9        0.11       11.31      9.20 o 
   1  12   9        4.78        7.67     14.45 o 
   2  12   9       11.37        1.07     16.21 o 
   3  12   9       59.54       34.93     16.57 o 
   4  12   9       67.65       71.96     19.74 o 
   5  12   9        0.42       13.52     15.34 o 
   2  13   9       45.81       33.16     18.76 o 
  -3 -10  10        3.55       34.80     12.56 o 
  -2 -10  10       14.54        2.09     15.16 o 
  -1 -10  10       64.74       75.31     16.04 o 
   0 -10  10       31.75       34.44     11.01 o 
   1 -10  10       30.82       34.39     16.55 o 
  -4  -9  10        5.47        4.18     12.84 o 
  -3  -9  10       70.62       63.21     16.34 o 
  -2  -9  10       42.43       34.21     15.93 o 
  -1  -9  10       18.76       10.33     14.53 o 
   0  -9  10        1.55        4.26     14.11 o 
   1  -9  10       14.37       27.46     14.48 o 
   2  -9  10      139.17      179.82     21.05 o 
   3  -9  10        8.22       34.09     13.99 o 
  -5  -8  10       44.26       31.80     15.32 o 
  -4  -8  10        7.50        4.08     14.60 o 
  -3  -8  10        8.10       22.06     13.32 o 
  -2  -8  10      152.87      163.92     20.70 o 
  -1  -8  10        0.60        6.97     12.94 o 
   0  -8  10       16.81       27.19     11.98 o 
   1  -8  10       44.86       64.28     13.81 o 
   2  -8  10        6.87        2.13     14.41 o 
   3  -8  10      103.11       72.38     19.68 o 
   4  -8  10        5.78        0.00     14.24 o 
  -6  -7  10       50.54       37.97     15.69 o 
  -5  -7  10       33.12       39.35     13.69 o 
  -4  -7  10       26.86       35.25     14.04 o 
  -3  -7  10       20.32       29.55     14.23 o 
  -2  -7  10      105.86       93.01     15.91 o 
  -1  -7  10      117.36       74.25     16.91 o 
   0  -7  10       36.88       49.02      9.46 o 
   1  -7  10      229.41      165.80     19.51 o 
   2  -7  10       48.76       49.96     15.02 o 
   3  -7  10        2.39        5.29     14.25 o 
   4  -7  10      154.99      173.37     20.32 o 
   5  -7  10        0.03       11.36     12.85 o 
  -6  -6  10       47.90       28.63     14.95 o 
  -5  -6  10       64.48       50.33     16.89 o 
  -4  -6  10       92.47       65.97     17.09 o 
  -3  -6  10      122.53      126.26     15.34 o 
  -2  -6  10        0.01        0.91     13.24 o 
  -1  -6  10        0.02        9.63     12.34 o 
   0  -6  10      518.39      512.65     25.74 o 
   1  -6  10      109.43       99.29     14.70 o 
   2  -6  10       53.68       60.39     14.14 o 
   3  -6  10        0.60       15.97     12.63 o 
   4  -6  10      124.19      144.86     18.37 o 
   5  -6  10        0.02        5.58     13.44 o 
   6  -6  10        5.24       23.19     13.73 o 
  -7  -5  10       24.46       23.06     13.52 o 
  -6  -5  10        0.65       10.25     12.39 o 
  -5  -5  10       83.46       86.23     16.89 o 
  -4  -5  10      139.82      163.48     16.24 o 
  -3  -5  10      361.58      319.30     22.13 o 
  -2  -5  10      174.02      156.35     17.15 o 
  -1  -5  10        3.61       12.71     12.71 o 
   0  -5  10      151.11      156.26     11.40 o 
   1  -5  10      330.00      365.20     20.81 o 
   2  -5  10       11.73       16.84     12.69 o 
   3  -5  10        7.67       10.40     12.23 o 
   4  -5  10      276.24      235.93     20.89 o 
   5  -5  10       69.07       73.82     16.61 o 
   6  -5  10        9.09        3.50     16.61 o 
  -7  -4  10       11.04       42.37     13.89 o 
  -6  -4  10        0.22        7.11     12.85 o 
  -5  -4  10      112.52      140.73     16.95 o 
  -4  -4  10       39.98       30.96     13.67 o 
  -3  -4  10       36.82       37.50     12.72 o 
  -2  -4  10       41.69       20.67     11.66 o 
  -1  -4  10      356.10      316.60     20.09 o 
   0  -4  10       45.15       54.08      8.11 o 
   1  -4  10      285.58      261.81     17.91 o 
   2  -4  10       12.68        8.26     11.47 o 
   3  -4  10       42.14       26.82     13.35 o 
   4  -4  10       36.31       22.65     14.59 o 
   5  -4  10        0.15        2.11     14.01 o 
   6  -4  10        5.21        9.11     16.09 o 
   7  -4  10        5.80       25.74     14.56 o 
  -7  -3  10       22.00       22.55     14.28 o 
  -6  -3  10        0.37        5.16     13.61 o 
  -5  -3  10        5.55        5.71     13.01 o 
  -4  -3  10        0.32       13.90     14.02 o 
  -3  -3  10     1271.97     1208.37     34.60 o 
  -2  -3  10      339.89      298.45     18.82 o 
  -1  -3  10      516.70      564.94     23.18 o 
   0  -3  10       37.10       27.79      7.92 o 
   1  -3  10      133.03      132.08     12.79 o 
   2  -3  10        0.01        3.10      8.94 o 
   3  -3  10      279.79      282.80     19.30 o 
   4  -3  10       83.65       86.11     14.57 o 
   5  -3  10       25.26       35.28     14.77 o 
   6  -3  10       58.99       52.40     16.37 o 
   7  -3  10       45.13       70.82     16.43 o 
  -7  -2  10       15.56       32.57     15.08 o 
  -6  -2  10      104.90       67.31     16.58 o 
  -5  -2  10       75.73       77.41     15.25 o 
  -4  -2  10       18.09       19.04     10.95 o 
  -3  -2  10       10.99       20.29     12.34 o 
  -2  -2  10      328.20      342.01     18.82 o 
  -1  -2  10      103.27      121.10     12.86 o 
   0  -2  10      204.51      193.72     10.93 o 
   1  -2  10      456.04      438.33     20.78 o 
   2  -2  10      357.68      313.51     18.00 o 
   3  -2  10     1003.15      843.01     29.90 o 
   4  -2  10       11.78       10.89     12.86 o 
   5  -2  10       25.38       39.06     13.33 o 
   6  -2  10       28.03       28.13     14.81 o 
   7  -2  10        7.27       18.28     13.63 o 
   8  -2  10        2.73       13.96     13.65 o 
  -7  -1  10        4.18       16.18     16.18 o 
  -6  -1  10        7.82        4.13     15.05 o 
  -5  -1  10        3.51       10.66     14.13 o 
  -4  -1  10      363.19      292.45     20.95 o 
  -3  -1  10      268.95      270.27     19.24 o 
  -2  -1  10     1427.94     1527.69     35.83 o 
  -1  -1  10     2441.81     2717.95     44.74 o 
   0  -1  10      128.03      130.86      9.85 o 
   1  -1  10       64.70       69.39     10.84 o 
   2  -1  10      352.53      354.95     18.40 o 
   3  -1  10      183.16      169.84     15.28 o 
   4  -1  10       19.59        6.20     13.19 o 
   5  -1  10       41.16       46.09     13.98 o 
   6  -1  10       53.99       59.67     15.25 o 
   7  -1  10       27.55       38.01     14.63 o 
   8  -1  10        8.10       11.52     14.32 o 
  -7   0  10       33.34       45.28     14.24 o 
  -6   0  10      194.76      173.03     20.98 o 
  -5   0  10        1.06        0.96     12.86 o 
  -4   0  10       57.22       75.64     13.13 o 
  -3   0  10       31.12       22.86     10.93 o 
  -2   0  10       96.74      112.42     14.31 o 
  -1   0  10      309.80      285.37     19.36 o 
   0   0  10     1561.59     1822.61     25.27 o 
   1   0  10      978.07      963.26     26.81 o 
   2   0  10       22.94        4.97      9.68 o 
   3   0  10      973.40      902.81     29.55 o 
   4   0  10      131.75      120.48     14.11 o 
   5   0  10      506.50      465.82     25.00 o 
   6   0  10       40.54       58.49     13.17 o 
   7   0  10       71.06      106.69     16.56 o 
   8   0  10       10.72       14.83     14.83 o 
  -7   1  10       14.14       25.53     15.52 o 
  -6   1  10      111.52       82.92     17.71 o 
  -5   1  10       21.68       43.32     14.96 o 
  -4   1  10       11.74       19.58     13.10 o 
  -3   1  10      273.51      274.39     20.00 o 
  -2   1  10      441.40      430.52     21.11 o 
  -1   1  10     1441.96     1698.96     36.07 o 
   0   1  10      245.73      318.30     33.78 o 
   1   1  10      176.38      186.34     15.42 o 
   2   1  10      827.84      703.10     23.60 o 
   3   1  10       41.03       46.47      9.62 o 
   4   1  10      134.25      129.40     14.28 o 
   5   1  10       94.60       70.32     15.33 o 
   6   1  10       29.83       35.14     13.96 o 
   7   1  10       83.42       88.22     16.82 o 
   8   1  10        0.27        3.39     13.57 o 
  -7   2  10       17.11       22.25     15.87 o 
  -6   2  10      187.82      115.71     20.71 o 
  -5   2  10       66.70       68.80     15.36 o 
  -4   2  10      324.19      320.00     21.79 o 
  -3   2  10        1.71        2.53     12.38 o 
  -2   2  10      596.71      659.86     25.05 o 
  -1   2  10      747.11      821.33     26.63 o 
   0   2  10      413.54      402.91     31.53 o 
   1   2  10      165.00      146.49     12.30 o 
   2   2  10      144.15      170.12     13.01 o 
   3   2  10      355.35      351.47     18.43 o 
   4   2  10        1.48        5.41      9.94 o 
   5   2  10      716.90      700.27     27.83 o 
   6   2  10       18.22       16.20     14.14 o 
   7   2  10       26.91       12.48     14.93 o 
   8   2  10       26.77        0.00     15.82 o 
  -7   3  10        9.60       16.64     13.70 o 
  -6   3  10       86.16       83.05     16.92 o 
  -5   3  10      196.61      222.96     19.68 o 
  -4   3  10       14.27       13.97     14.46 o 
  -3   3  10      192.49      183.15     18.40 o 
  -2   3  10      589.43      661.96     27.15 o 
  -1   3  10      330.58      371.38     19.87 o 
   0   3  10      387.17      355.28     12.69 o 
   1   3  10     1176.69     1294.42     31.14 o 
   2   3  10      619.32      627.47     21.65 o 
   3   3  10        0.56       10.42     10.42 o 
   4   3  10      633.08      563.88     24.60 o 
   5   3  10      111.14      103.13     15.73 o 
   6   3  10      248.85      221.28     20.27 o 
   7   3  10       22.69       31.14     12.73 o 
   8   3  10        2.21        4.45     13.01 o 
  -6   4  10        9.60        0.00     16.44 o 
  -5   4  10       60.45       13.44     15.89 o 
  -4   4  10       35.93       36.50     14.76 o 
  -3   4  10       91.61       51.11     14.28 o 
  -2   4  10      167.60      162.30     16.91 o 
  -1   4  10       70.92      108.63     13.41 o 
   0   4  10     1011.18     1086.34     21.33 o 
   1   4  10     1359.51     1508.48     34.31 o 
   2   4  10     1175.04     1204.51     30.70 o 
   3   4  10       61.35       75.76     12.03 o 
   4   4  10      143.35      135.03     15.52 o 
   5   4  10       59.77       76.19     13.78 o 
   6   4  10       35.47       33.61     13.87 o 
   7   4  10       57.05       62.34     14.37 o 
   8   4  10        1.59       29.69     13.88 o 
  -6   5  10       13.59       18.56     13.85 o 
  -5   5  10      122.60       63.21     18.22 o 
  -4   5  10       14.83       22.82     13.34 o 
  -3   5  10       16.14       22.23     14.16 o 
  -2   5  10      199.45      205.04     16.97 o 
  -1   5  10       48.64       63.47     12.52 o 
   0   5  10     1016.58     1214.18     23.36 o 
   1   5  10      214.73      247.18     17.79 o 
   2   5  10      211.33      291.51     17.08 o 
   3   5  10       56.18       53.83     11.10 o 
   4   5  10      694.23      631.73     26.57 o 
   5   5  10      148.50      167.01     16.45 o 
   6   5  10      382.62      396.10     26.49 o 
   7   5  10      149.75      112.85     18.18 o 
   8   5  10       30.35       13.20     16.61 o 
  -6   6  10        0.01        3.30     12.42 o 
  -5   6  10       58.18       52.74     14.24 o 
  -4   6  10        0.27       13.42     13.66 o 
  -3   6  10       15.49       36.98     12.41 o 
  -2   6  10       15.74       11.85     14.00 o 
  -1   6  10      112.66      115.71     15.21 o 
   0   6  10        3.32        9.55      7.94 o 
   1   6  10     1153.15     1333.42     34.88 o 
   2   6  10        1.75        7.94     10.30 o 
   3   6  10        6.45        1.58     11.42 o 
   4   6  10      309.06      293.89     21.16 o 
   5   6  10      260.80      238.42     20.39 o 
   6   6  10       42.83       28.40     15.44 o 
   7   6  10       60.10       47.28     18.37 o 
   8   6  10        8.73        8.92     14.49 o 
  -5   7  10        2.08        9.86     13.26 o 
  -4   7  10       51.47       47.14     17.32 o 
  -3   7  10      231.59      225.87     20.80 o 
  -2   7  10       42.20       15.64     15.39 o 
  -1   7  10       68.36       57.63     14.79 o 
   0   7  10        5.49        3.64     13.84 o 
   1   7  10        3.09        4.31     12.70 o 
   2   7  10      300.84      318.24     19.89 o 
   3   7  10      526.03      515.83     24.63 o 
   4   7  10      175.70      189.35     17.34 o 
   5   7  10      189.15      196.11     18.32 o 
   6   7  10      257.40      205.33     21.29 o 
   7   7  10       46.35       14.32     18.68 o 
   8   7  10        7.91       11.22     15.54 o 
  -5   8  10        2.03       13.31     14.41 o 
  -4   8  10       21.31       15.49     13.05 o 
  -3   8  10      108.80       75.49     18.07 o 
  -2   8  10       82.97       96.76     16.77 o 
  -1   8  10        0.87        2.03     13.25 o 
   0   8  10       80.06       70.66     10.54 o 
   1   8  10      179.15      185.25     18.63 o 
   2   8  10        7.73        0.98     13.98 o 
   3   8  10       27.30       22.37     14.46 o 
   4   8  10       31.59       30.09     13.00 o 
   5   8  10       26.88        4.04     13.45 o 
   6   8  10       25.85       31.49     14.93 o 
   7   8  10        2.71       13.47     14.57 o 
  -4   9  10       31.14       24.86     16.75 o 
  -3   9  10        0.19        4.56     11.62 o 
  -2   9  10       39.95       51.57     15.71 o 
  -1   9  10      333.24      308.72     23.94 o 
   0   9  10       11.28        5.88     11.90 o 
   1   9  10       53.48       34.05     15.10 o 
   2   9  10      179.24      171.86     19.87 o 
   3   9  10        4.78        6.00     12.71 o 
   4   9  10       43.01       44.07     12.91 o 
   5   9  10        0.15       13.99     14.34 o 
   6   9  10        1.01       10.03     14.67 o 
   7   9  10        1.17        6.89     13.80 o 
  -3  10  10        9.70        1.18     12.95 o 
  -2  10  10       13.49       10.34     14.35 o 
  -1  10  10        6.62       10.11     15.35 o 
   0  10  10      425.10      391.44     19.07 o 
   1  10  10       42.32       28.75     15.28 o 
   2  10  10       76.62       55.58     14.48 o 
   3  10  10       32.38       53.69     14.74 o 
   4  10  10      159.40      188.43     20.98 o 
   5  10  10       36.97       26.74     14.67 o 
   6  10  10        0.11        4.57     14.98 o 
  -2  11  10      116.82      101.53     18.64 o 
  -1  11  10       84.51       92.50     17.80 o 
   0  11  10      350.19      323.94     21.43 o 
   1  11  10       51.58       54.56     16.23 o 
   2  11  10        0.04       14.37     14.37 o 
   3  11  10        0.20        8.77     13.94 o 
   4  11  10       11.96       30.15     12.70 o 
   5  11  10        1.71       15.81     15.81 o 
   0  12  10        2.81        0.98     14.48 o 
   1  12  10        0.28       12.53     14.48 o 
   2  12  10       89.68       58.88     18.26 o 
   3  12  10        0.05        9.01     14.42 o 
   4  12  10      146.51      142.17     20.47 o 
  -1 -10  11        0.20       15.98     15.98 o 
  -3  -9  11        8.61        8.38     13.94 o 
  -2  -9  11       26.59       25.28     16.69 o 
  -1  -9  11       20.71       54.04     13.85 o 
   0  -9  11      165.50      195.74     22.00 o 
   1  -9  11       41.50       59.43     15.67 o 
   2  -9  11        0.00        3.33     16.18 o 
  -4  -8  11       14.84       23.82     14.70 o 
  -3  -8  11       55.98       65.92     15.84 o 
  -2  -8  11       89.75       97.62     17.27 o 
  -1  -8  11       42.92        9.28     17.90 o 
   0  -8  11       39.72       50.40     10.85 o 
   1  -8  11      148.31      182.21     19.15 o 
   2  -8  11       44.12       20.50     15.29 o 
   3  -8  11       22.18        8.89     16.08 o 
   4  -8  11        0.51       20.38     12.67 o 
  -5  -7  11       14.57       10.28     13.96 o 
  -4  -7  11       85.89       51.70     18.12 o 
  -3  -7  11       89.61      101.52     16.75 o 
  -2  -7  11        0.76        4.97     11.58 o 
  -1  -7  11      110.40      135.31     16.21 o 
   0  -7  11       99.65       85.55     16.24 o 
   1  -7  11       43.21       32.75     14.41 o 
   2  -7  11       14.70        4.22     14.28 o 
   3  -7  11      127.31      152.35     19.12 o 
   4  -7  11        4.48       14.74     15.83 o 
  -6  -6  11       13.94       13.53     16.37 o 
  -5  -6  11      101.82      107.22     18.63 o 
  -4  -6  11        1.16       17.78     14.08 o 
  -3  -6  11      139.42      133.55     17.05 o 
  -2  -6  11       21.95       29.01     11.70 o 
  -1  -6  11      886.49      807.78     32.43 o 
   0  -6  11        9.69        1.11      9.79 o 
   1  -6  11        2.21        6.80     12.17 o 
   2  -6  11       44.32       34.18     13.18 o 
   3  -6  11      148.13      166.50     20.59 o 
   4  -6  11       59.40       38.84     18.27 o 
   5  -6  11        2.79       32.39     12.20 o 
  -6  -5  11       93.10       51.51     17.86 o 
  -5  -5  11       14.60        3.05     14.42 o 
  -4  -5  11      108.05      104.90     16.67 o 
  -3  -5  11       10.48       19.26     12.13 o 
  -2  -5  11        1.50        2.61     12.72 o 
  -1  -5  11        3.49       21.98     12.97 o 
   0  -5  11       66.77       69.68     10.36 o 
   1  -5  11      428.02      404.73     24.06 o 
   2  -5  11      257.21      262.10     20.11 o 
   3  -5  11       88.28      110.41     16.68 o 
   4  -5  11       19.76       13.06     14.99 o 
   5  -5  11        6.02       17.25     15.02 o 
   6  -5  11       53.37       62.69     19.79 o 
  -6  -4  11        0.01        5.28     13.98 o 
  -5  -4  11       14.28        5.02     14.19 o 
  -4  -4  11       20.38       17.04     11.99 o 
  -3  -4  11        4.19        0.90     12.02 o 
  -2  -4  11        0.33       10.05     10.40 o 
  -1  -4  11     1092.36      983.10     31.64 o 
   0  -4  11       85.74       83.50     10.03 o 
   1  -4  11      363.69      357.13     23.08 o 
   2  -4  11      616.84      590.58     27.93 o 
   3  -4  11       93.32       53.38     15.12 o 
   4  -4  11      158.95      160.99     19.94 o 
   5  -4  11      166.67      175.90     21.96 o 
   6  -4  11       27.29        8.24     18.21 o 
  -7  -3  11        7.07       15.38     15.57 o 
  -6  -3  11       26.46       45.99     13.11 o 
  -5  -3  11       20.45       32.40     14.57 o 
  -4  -3  11      137.57       92.77     18.14 o 
  -3  -3  11       29.77        5.23     16.49 o 
  -2  -3  11      259.88      264.14     19.19 o 
  -1  -3  11       69.04       66.17     13.81 o 
   0  -3  11     1796.82     1840.20     29.21 o 
   1  -3  11      119.54      109.14     15.41 o 
   2  -3  11      147.30      101.70     15.70 o 
   3  -3  11      150.85      150.22     17.53 o 
   4  -3  11       28.82       38.76     16.15 o 
   5  -3  11      235.54      245.73     22.32 o 
   6  -3  11        0.23        0.00     15.55 o 
   7  -3  11        5.54        7.07     16.26 o 
  -7  -2  11       11.67       12.29     15.44 o 
  -6  -2  11       30.44       23.82     15.18 o 
  -5  -2  11        2.42        1.04     13.62 o 
  -4  -2  11        8.01        5.60     13.58 o 
  -3  -2  11      110.93      110.75     16.14 o 
  -2  -2  11      342.66      366.32     21.39 o 
  -1  -2  11      261.28      243.54     18.74 o 
   0  -2  11      388.68      442.92     14.93 o 
   1  -2  11      311.59      318.00     19.55 o 
   2  -2  11       71.76       50.20     13.73 o 
   3  -2  11       57.92       59.74     14.41 o 
   4  -2  11      584.08      598.42     29.48 o 
   5  -2  11       13.33       20.32     14.24 o 
   6  -2  11       96.51       89.86     17.89 o 
   7  -2  11       17.81        9.48     15.42 o 
  -7  -1  11        1.01       10.15     15.02 o 
  -6  -1  11        0.46        2.16     15.06 o 
  -5  -1  11       79.55       61.77     14.54 o 
  -4  -1  11       40.58       37.89     14.67 o 
  -3  -1  11        7.00        4.30     13.53 o 
  -2  -1  11       22.67       33.17     13.30 o 
  -1  -1  11      516.77      495.86     24.73 o 
   0  -1  11     3198.31     3336.12     51.29 o 
   1  -1  11      609.16      650.47     24.80 o 
   2  -1  11     2339.90     2229.35     45.73 o 
   3  -1  11       93.33       79.67     12.31 o 
   4  -1  11      222.98      232.18     20.81 o 
   5  -1  11        2.09        4.15     14.17 o 
   6  -1  11       30.38       11.08     14.44 o 
   7  -1  11       22.88       11.63     14.88 o 
  -7   0  11        3.14        6.78     15.02 o 
  -6   0  11       37.79        6.64     16.26 o 
  -5   0  11      240.69      214.57     22.64 o 
  -4   0  11      472.35      446.58     26.15 o 
  -3   0  11        4.01       13.71     13.71 o 
  -2   0  11     1329.98     1335.30     37.37 o 
  -1   0  11       47.58       42.27     14.25 o 
   0   0  11      638.16      700.77     19.51 o 
   1   0  11      412.77      391.91     19.16 o 
   2   0  11     1100.21     1083.27     33.24 o 
   3   0  11       61.33       78.72     12.56 o 
   4   0  11      173.79      167.56     17.60 o 
   5   0  11      363.97      359.56     23.74 o 
   6   0  11        9.32        7.43     14.11 o 
   7   0  11        3.14        1.16     13.07 o 
   8   0  11       22.29       56.95     14.80 o 
  -7   1  11       60.00       52.51     17.13 o 
  -6   1  11       62.44       69.27     17.17 o 
  -5   1  11        8.78        3.16     15.56 o 
  -4   1  11      413.60      381.93     25.62 o 
  -3   1  11      129.00      119.92     17.21 o 
  -2   1  11      532.28      634.48     25.45 o 
  -1   1  11      426.51      468.71     22.59 o 
   0   1  11     1120.11     1390.81     61.27 o 
   1   1  11     4217.03     5056.67     63.19 o 
   2   1  11      559.46      639.83     25.68 o 
   3   1  11        7.34        1.66     11.34 o 
   4   1  11       81.43       79.06     13.21 o 
   5   1  11       19.75        5.65     13.92 o 
   6   1  11       66.74       52.75     15.26 o 
   7   1  11        7.21       13.26     12.09 o 
   8   1  11        6.01       13.81     14.66 o 
  -6   2  11       73.69       60.67     17.43 o 
  -5   2  11        2.10        9.55     13.42 o 
  -4   2  11       11.69       15.82     14.31 o 
  -3   2  11     1254.90     1316.81     37.93 o 
  -2   2  11      135.31      146.82     16.07 o 
  -1   2  11      200.47      232.36     17.15 o 
   0   2  11       38.08       59.17      7.45 o 
   1   2  11      113.43       99.73     12.25 o 
   2   2  11      236.04      289.01     17.39 o 
   3   2  11       56.10       40.45     12.03 o 
   4   2  11      832.22      797.83     29.29 o 
   5   2  11       21.11        3.69     13.80 o 
   6   2  11      158.41      161.74     18.31 o 
   7   2  11      127.45      120.62     19.49 o 
   8   2  11        2.96        1.17     14.53 o 
  -6   3  11        9.52        2.22     16.61 o 
  -5   3  11       75.93      105.77     17.03 o 
  -4   3  11       84.96       70.61     17.56 o 
  -3   3  11        0.37        3.71     13.05 o 
  -2   3  11       55.84       45.94     14.06 o 
  -1   3  11      136.43      169.95     16.32 o 
   0   3  11        8.68        1.00     10.18 o 
   1   3  11        1.30        3.11      9.46 o 
   2   3  11      556.76      661.02     24.01 o 
   3   3  11     1411.68     1541.31     37.51 o 
   4   3  11      180.71      193.76     18.67 o 
   5   3  11        0.20       12.00     12.00 o 
   6   3  11       31.17       19.14     14.82 o 
   7   3  11        4.90        3.20     14.08 o 
   8   3  11        1.10        4.47     13.71 o 
  -6   4  11        8.88        5.69     15.67 o 
  -5   4  11        0.11       10.96     13.99 o 
  -4   4  11        0.29       11.30     12.65 o 
  -3   4  11      106.89      110.90     16.52 o 
  -2   4  11      546.90      611.04     27.39 o 
  -1   4  11      355.20      396.83     22.44 o 
   0   4  11       20.71       11.34      7.95 o 
   1   4  11       96.05      133.09     13.01 o 
   2   4  11       37.28       56.23     11.25 o 
   3   4  11       11.15       11.10     10.37 o 
   4   4  11       72.35       71.99     13.22 o 
   5   4  11       46.96       63.93     15.55 o 
   6   4  11      188.18      170.42     19.21 o 
   7   4  11       60.71       96.24     15.58 o 
   8   4  11       14.16       34.79     15.07 o 
  -6   5  11      132.53       95.98     19.82 o 
  -5   5  11       76.80       78.76     18.81 o 
  -4   5  11        0.90       28.72     12.55 o 
  -3   5  11       70.38       47.15     15.71 o 
  -2   5  11       40.39       56.70     13.44 o 
  -1   5  11       73.81       93.13     14.93 o 
   0   5  11      272.10      276.06     13.80 o 
   1   5  11      103.81      123.49     15.38 o 
   2   5  11      138.78      108.28     14.20 o 
   3   5  11      754.03      812.99     28.77 o 
   4   5  11      288.98      292.17     20.79 o 
   5   5  11      117.38       90.75     16.52 o 
   6   5  11      183.83      169.78     20.70 o 
   7   5  11        5.62       14.81     14.81 o 
   8   5  11        9.42       33.81     14.60 o 
  -5   6  11        0.00        8.97     15.97 o 
  -4   6  11       17.74       26.29     15.21 o 
  -3   6  11       84.32       61.78     16.26 o 
  -2   6  11        4.37       28.86     12.44 o 
  -1   6  11      904.40      870.29     34.38 o 
   0   6  11      350.26      371.17     39.46 o 
   1   6  11       56.45       50.84     13.95 o 
   2   6  11      298.07      319.35     20.63 o 
   3   6  11        9.01       12.33     11.34 o 
   4   6  11        5.14        1.85     13.25 o 
   5   6  11        3.84       10.96     13.40 o 
   6   6  11        0.25        1.06     15.27 o 
   7   6  11        0.15       28.91     14.01 o 
   8   6  11       66.27       36.30     18.09 o 
  -5   7  11       74.23       55.82     16.97 o 
  -4   7  11      167.58      164.52     20.70 o 
  -3   7  11        1.72        6.57     14.24 o 
  -2   7  11      538.44      538.87     28.67 o 
  -1   7  11      202.35      233.18     20.79 o 
   0   7  11      346.25      344.74     24.41 o 
   1   7  11      128.43      127.65     17.00 o 
   2   7  11      136.38      160.77     18.10 o 
   3   7  11        1.38        5.69     11.98 o 
   4   7  11       33.52       47.03     14.53 o 
   5   7  11      120.89      119.38     17.26 o 
   6   7  11       74.97       33.95     16.16 o 
   7   7  11       30.98       23.86     17.02 o 
  -4   8  11       68.82      100.34     18.91 o 
  -3   8  11        0.39       21.66     14.55 o 
  -2   8  11       92.81      106.73     17.04 o 
  -1   8  11        0.70       12.93     13.96 o 
   0   8  11       35.59       29.74     10.79 o 
   1   8  11      385.03      362.50     25.39 o 
   2   8  11       30.76       31.90     14.57 o 
   3   8  11       30.20       69.05     13.52 o 
   4   8  11       50.41        7.26     16.22 o 
   5   8  11       10.90       19.40     14.28 o 
   6   8  11      182.59      133.05     19.32 o 
   7   8  11        2.79        5.83     16.75 o 
  -3   9  11       14.37       18.84     13.96 o 
  -2   9  11      230.85      190.47     22.65 o 
  -1   9  11       58.30       62.47     16.96 o 
   0   9  11      299.19      331.02     17.41 o 
   1   9  11       44.27       40.94     14.32 o 
   2   9  11      273.58      272.98     22.09 o 
   3   9  11       16.44        2.06     15.36 o 
   4   9  11       70.54       69.29     16.76 o 
   5   9  11        9.03       10.11     16.17 o 
   6   9  11       68.33       68.22     16.78 o 
  -3  10  11        0.05        2.36     14.66 o 
  -2  10  11       16.87        9.52     15.83 o 
  -1  10  11        0.51        7.05     14.47 o 
   0  10  11      278.08      257.11     17.10 o 
   1  10  11        4.67       16.53     16.53 o 
   2  10  11      196.65      162.45     23.24 o 
   3  10  11        4.67        8.94     17.29 o 
   4  10  11       10.94       19.15     13.72 o 
   5  10  11       17.42       16.18     15.27 o 
   6  10  11        4.90       27.06     13.75 o 
  -1  11  11        1.34       12.05     16.56 o 
   0  11  11        4.70        2.45     10.89 o 
   1  11  11      395.04      330.14     25.92 o 
   2  11  11       37.33       51.88     15.35 o 
   3  11  11        1.89        4.62     12.83 o 
   4  11  11       27.20       22.04     15.53 o 
   5  11  11       15.02        4.70     15.90 o 
   1  12  11        1.08       32.09     13.18 o 
   2  12  11        4.89        5.91     16.22 o 
   3  12  11        0.01        5.82     13.65 o 
  -2  -9  12        0.06        9.63     14.16 o 
  -1  -9  12       94.42       89.28     18.05 o 
   0  -9  12        0.45        9.17     11.05 o 
   1  -9  12       10.74       22.98     14.11 o 
  -3  -8  12        1.74        1.08     13.33 o 
  -2  -8  12       89.20       96.19     17.96 o 
  -1  -8  12        2.58       20.24     13.81 o 
   0  -8  12       85.11       66.53     12.60 o 
   1  -8  12        5.78       17.46     15.33 o 
   2  -8  12        0.18        8.91     15.30 o 
   3  -8  12        0.21        5.60     13.75 o 
  -4  -7  12      153.52      176.30     22.42 o 
  -3  -7  12       28.35       37.25     14.28 o 
  -2  -7  12       20.88        8.27     13.63 o 
  -1  -7  12       48.21       51.70     15.90 o 
   0  -7  12        8.47       12.35      8.69 o 
   1  -7  12       28.41       20.30     14.44 o 
   2  -7  12       36.96       16.42     16.64 o 
   3  -7  12       28.71       27.04     16.32 o 
   4  -7  12        7.10       17.33     15.11 o 
  -5  -6  12        0.49       21.02     13.00 o 
  -4  -6  12       16.42        7.22     15.35 o 
  -3  -6  12       24.25        5.99     15.62 o 
  -2  -6  12        9.86        9.94     13.48 o 
  -1  -6  12       23.27       28.81     14.35 o 
   0  -6  12       28.08        7.11     10.14 o 
   1  -6  12       53.45       39.44     15.30 o 
   2  -6  12       57.88       77.78     16.75 o 
   3  -6  12       94.48       93.08     17.13 o 
   4  -6  12       27.33       42.75     15.82 o 
   5  -6  12        3.79        8.29     14.85 o 
  -5  -5  12      120.69       91.66     18.74 o 
  -4  -5  12       95.46       93.38     17.44 o 
  -3  -5  12       76.40       44.86     14.52 o 
  -2  -5  12        7.33        1.92     14.41 o 
  -1  -5  12      102.28      111.49     14.94 o 
   0  -5  12       74.24       67.85     10.61 o 
   1  -5  12       38.96       12.99     15.06 o 
   2  -5  12       49.96       60.68     14.68 o 
   3  -5  12        1.64        4.34     15.71 o 
   4  -5  12       53.13       43.31     18.98 o 
   5  -5  12       45.17       44.00     18.72 o 
  -6  -4  12        1.43       14.34     14.34 o 
  -5  -4  12        0.14        4.27     13.36 o 
  -4  -4  12       12.84       14.74     14.74 o 
  -3  -4  12       90.91       79.90     12.19 o 
  -2  -4  12      254.50      197.23     11.98 o 
  -1  -4  12       13.29       13.86     13.86 o 
   0  -4  12      118.94       67.76     47.84 o 
   1  -4  12      592.80      562.76     27.57 o 
   2  -4  12       49.51       48.46     14.82 o 
   3  -4  12       56.07       41.88     16.14 o 
   4  -4  12        2.58        8.98     17.58 o 
   5  -4  12       25.84       47.32     17.07 o 
   6  -4  12      172.39      187.09     21.99 o 
  -6  -3  12        7.00       16.00     16.00 o 
  -5  -3  12       16.73        1.10     14.34 o 
  -4  -3  12      297.96      298.83     21.82 o 
  -3  -3  12      164.22      152.30     18.70 o 
  -2  -3  12       33.05       23.81     14.76 o 
  -1  -3  12       30.51       56.96     13.54 o 
   0  -3  12       31.87       23.36      9.13 o 
   1  -3  12      215.55      234.74     20.56 o 
   2  -3  12      201.18      220.52     19.70 o 
   3  -3  12      153.71      149.60     17.51 o 
   4  -3  12      599.07      540.67     30.37 o 
   5  -3  12        7.41        9.32     16.76 o 
   6  -3  12      340.06      319.48     27.87 o 
  -6  -2  12        3.58       16.90     13.65 o 
  -5  -2  12        1.73        8.63     14.62 o 
  -4  -2  12       92.32       89.22     16.75 o 
  -3  -2  12       78.12       75.26     16.81 o 
  -2  -2  12       56.33       52.42     14.80 o 
  -1  -2  12      460.91      446.39     23.68 o 
   0  -2  12       38.26       29.29     14.85 o 
   1  -2  12      581.19      565.86     26.11 o 
   2  -2  12     1532.29     1547.47     41.83 o 
   3  -2  12      247.74      261.65     20.92 o 
   4  -2  12      288.80      285.44     23.41 o 
   5  -2  12       13.44       16.03     15.89 o 
   6  -2  12        1.25       11.97     17.10 o 
   7  -2  12       62.95       70.38     20.89 o 
  -6  -1  12       26.86       36.64     16.65 o 
  -5  -1  12       69.17       76.74     15.61 o 
  -4  -1  12      102.24      131.36     17.98 o 
  -3  -1  12      558.48      500.73     28.25 o 
  -2  -1  12      438.80      451.49     25.20 o 
  -1  -1  12       34.07       17.24     14.57 o 
   0  -1  12       47.83       36.54     10.52 o 
   1  -1  12       17.62       27.11     11.64 o 
   2  -1  12       11.11        0.91     12.74 o 
   3  -1  12        1.00        8.83     11.96 o 
   4  -1  12      233.54      217.28     21.31 o 
   5  -1  12      301.43      304.67     24.92 o 
   6  -1  12        0.01        5.81     15.44 o 
   7  -1  12       76.98       62.32     18.72 o 
  -6   0  12       46.77       38.25     18.67 o 
  -5   0  12        7.40       17.08     17.08 o 
  -4   0  12       32.75       33.34     15.35 o 
  -3   0  12        0.13       15.23     15.23 o 
  -2   0  12     1181.95     1243.76     38.55 o 
  -1   0  12       78.01       69.52     14.01 o 
   0   0  12      326.48      285.85     17.89 o 
   1   0  12      221.30      203.08     17.56 o 
   2   0  12       46.64       35.20     14.14 o 
   3   0  12      551.77      591.60     28.27 o 
   4   0  12       14.34        2.01     13.33 o 
   5   0  12       22.14        7.49     13.94 o 
   6   0  12        0.56       13.56     12.08 o 
   7   0  12       17.42       12.99     15.17 o 
  -6   1  12        6.36       10.48     16.56 o 
  -5   1  12       53.47       34.84     17.66 o 
  -4   1  12      798.55      718.78     33.82 o 
  -3   1  12       17.63       40.22     13.93 o 
  -2   1  12      256.59      264.36     21.44 o 
  -1   1  12     1394.07     1484.04     40.30 o 
   0   1  12      667.19      846.41     25.22 o 
   1   1  12       28.25       20.28     20.28 o 
   2   1  12     2256.87     2139.60     46.86 o 
   3   1  12      276.45      304.16     19.65 o 
   4   1  12      340.91      317.93     22.12 o 
   5   1  12        0.20        7.18     12.73 o 
   6   1  12        0.31       13.87     13.87 o 
   7   1  12       25.94       13.87     14.33 o 
  -6   2  12       50.59       42.23     17.27 o 
  -5   2  12      210.41      210.01     21.66 o 
  -4   2  12      732.16      669.40     32.81 o 
  -3   2  12       46.84       25.95     15.30 o 
  -2   2  12      194.78      207.79     19.78 o 
  -1   2  12       26.05       45.43     12.55 o 
   0   2  12      448.15      496.96     44.98 o 
   1   2  12       12.37       11.06     10.26 o 
   2   2  12      246.12      293.15     17.95 o 
   3   2  12        0.01       22.57     10.22 o 
   4   2  12      592.69      567.75     27.98 o 
   5   2  12       28.66       23.99     13.12 o 
   6   2  12        0.15        0.00     14.41 o 
   7   2  12        0.11       12.74     12.74 o 
   8   2  12        2.45        1.14     14.81 o 
  -6   3  12        5.51        5.88     14.92 o 
  -5   3  12       16.27       10.32     13.28 o 
  -4   3  12      110.58      125.18     17.28 o 
  -3   3  12       88.70       72.68     17.23 o 
  -2   3  12        0.29       11.53     12.46 o 
  -1   3  12      421.14      449.49     24.02 o 
   0   3  12      430.97      551.71     67.73 o 
   1   3  12       15.42        8.67     10.28 o 
   2   3  12      457.20      484.13     23.18 o 
   3   3  12      713.56      721.55     28.36 o 
   4   3  12     1529.77     1502.67     41.52 o 
   5   3  12        0.09        8.98     12.54 o 
   6   3  12      155.08      170.14     18.35 o 
   7   3  12        8.43        3.39     14.36 o 
   8   3  12        3.26        2.29     14.74 o 
  -6   4  12       27.09       42.16     17.18 o 
  -5   4  12        3.65       10.43     14.60 o 
  -4   4  12       53.81       48.84     16.16 o 
  -3   4  12       12.55        2.06     15.17 o 
  -2   4  12      435.27      476.97     26.98 o 
  -1   4  12      661.18      722.32     30.58 o 
   0   4  12        0.06        7.85      7.98 o 
   1   4  12      298.66      328.41     19.81 o 
   2   4  12      351.64      378.87     21.51 o 
   3   4  12        3.64        2.60     11.14 o 
   4   4  12      132.22      130.41     18.34 o 
   5   4  12      172.56      173.65     19.68 o 
   6   4  12      205.59      161.83     19.37 o 
   7   4  12        0.42       14.61     13.26 o 
   8   4  12       12.21       20.60     14.63 o 
  -5   5  12      148.69      135.12     22.02 o 
  -4   5  12        0.84        2.30     14.38 o 
  -3   5  12       15.93       23.88     13.72 o 
  -2   5  12       25.51       30.10     14.59 o 
  -1   5  12       27.57        7.92     15.43 o 
   0   5  12        0.03        7.10      8.64 o 
   1   5  12      904.76      999.16     33.48 o 
   2   5  12       11.74       15.54     11.56 o 
   3   5  12      194.02      234.96     18.51 o 
   4   5  12      201.13      191.86     19.38 o 
   5   5  12      374.30      330.68     22.59 o 
   6   5  12      152.59      133.09     20.38 o 
   7   5  12        0.66       11.39     14.51 o 
  -5   6  12       50.14       45.70     16.65 o 
  -4   6  12       64.55       55.65     19.07 o 
  -3   6  12       34.13       22.49     17.99 o 
  -2   6  12      152.56      209.52     20.97 o 
  -1   6  12      104.17      112.03     17.36 o 
   0   6  12     1339.94     1503.29     97.63 o 
   1   6  12     1455.67     1688.37     44.87 o 
   2   6  12        1.61        1.95     12.53 o 
   3   6  12      229.14      224.38     19.00 o 
   4   6  12        0.09        8.04     13.36 o 
   5   6  12       10.18       29.78     12.93 o 
   6   6  12       69.51       53.58     15.90 o 
   7   6  12        5.52       10.39     14.82 o 
  -4   7  12      118.81      112.33     20.23 o 
  -3   7  12      545.82      466.41     31.26 o 
  -2   7  12       78.69       93.25     18.85 o 
  -1   7  12      231.68      282.59     23.78 o 
   0   7  12       76.49       74.51     12.28 o 
   1   7  12      159.67      169.33     21.46 o 
   2   7  12      306.36      295.13     21.92 o 
   3   7  12      405.40      396.90     24.64 o 
   4   7  12        0.08        3.20     11.31 o 
   5   7  12        1.46       12.08     13.41 o 
   6   7  12       36.53       51.55     14.67 o 
   7   7  12       96.97       53.78     18.94 o 
  -4   8  12       35.35        2.39     15.31 o 
  -3   8  12       54.41       38.40     19.14 o 
  -2   8  12       59.42       60.47     16.78 o 
  -1   8  12       75.61       74.18     15.94 o 
   0   8  12        9.10        4.35     10.27 o 
   1   8  12      107.55       59.50     18.53 o 
   2   8  12      607.28      682.90     32.39 o 
   3   8  12      501.88      463.99     28.56 o 
   4   8  12        4.16       13.74     13.74 o 
   5   8  12       62.77      107.92     17.59 o 
   6   8  12       45.60       39.81     17.80 o 
  -3   9  12      148.34      139.74     20.63 o 
  -2   9  12      131.53       96.85     21.10 o 
  -1   9  12       18.82        9.68     16.10 o 
   0   9  12        3.26        6.03     10.61 o 
   1   9  12      162.13      139.98     19.47 o 
   2   9  12        0.52        6.86     14.11 o 
   3   9  12       78.69       71.05     15.48 o 
   4   9  12      482.46      428.56     28.47 o 
   5   9  12        5.08       14.02     15.18 o 
   6   9  12        0.35        5.98     16.27 o 
  -2  10  12        0.84        6.28     15.53 o 
  -1  10  12       25.62       29.85     16.19 o 
   0  10  12        3.72        1.92     12.87 o 
   1  10  12       21.75       17.76     17.76 o 
   2  10  12      153.29      134.54     20.39 o 
   3  10  12      323.96      320.04     24.31 o 
   4  10  12       87.14       51.95     20.97 o 
   5  10  12       31.29       44.39     15.28 o 
   0  11  12      159.99      123.78     15.15 o 
   1  11  12       10.52       15.78     15.78 o 
   2  11  12       12.53       15.72     16.53 o 
   3  11  12        0.65       14.74     14.74 o 
   4  11  12       27.73       43.41     13.82 o 
  -2  -8  13       25.66       32.40     15.22 o 
  -1  -8  13        6.72        7.69     13.15 o 
   0  -8  13        0.18        2.30      9.86 o 
   1  -8  13       32.50       16.78     16.37 o 
  -3  -7  13       48.60       76.75     17.14 o 
  -2  -7  13       17.13        6.43     14.12 o 
  -1  -7  13       40.77       23.66     14.67 o 
   0  -7  13        5.92       20.19      8.98 o 
   1  -7  13      121.55      114.99     17.54 o 
   2  -7  13       22.11       29.61     14.32 o 
   3  -7  13       28.10       23.20     15.67 o 
  -4  -6  13       49.90       71.48     15.45 o 
  -3  -6  13       51.12       51.58     16.99 o 
  -2  -6  13       51.40       27.08     15.00 o 
  -1  -6  13       34.43       30.41     15.15 o 
   0  -6  13        1.23        7.52      9.49 o 
   1  -6  13       23.34       19.76     15.48 o 
   2  -6  13       93.11      117.97     17.13 o 
   3  -6  13       65.00       68.29     18.35 o 
   4  -6  13        0.21       19.13     13.96 o 
  -5  -5  13        4.45       10.88     16.32 o 
  -4  -5  13      271.13      204.31     22.44 o 
  -3  -5  13        8.20       10.37     12.31 o 
  -2  -5  13      230.86      230.85     21.52 o 
  -1  -5  13        4.18        2.06     12.56 o 
   0  -5  13        4.39       13.64     16.05 o 
   1  -5  13        2.59       20.32     13.59 o 
   2  -5  13       87.24      114.36     18.15 o 
   3  -5  13       40.81       22.92     16.95 o 
   4  -5  13       15.08       28.70     16.05 o 
   5  -5  13       54.18       69.99     19.57 o 
  -5  -4  13       26.31        8.83     15.69 o 
  -4  -4  13       75.52       48.99     16.88 o 
  -3  -4  13       34.33       32.61     15.30 o 
  -2  -4  13      293.99      289.07     23.94 o 
  -1  -4  13        6.61       13.10     13.10 o 
   0  -4  13      104.65       93.97     11.93 o 
   1  -4  13        0.26       12.13     12.13 o 
   2  -4  13       48.87       21.40     14.69 o 
   3  -4  13       61.43       47.21     18.30 o 
   4  -4  13      165.58      161.56     23.21 o 
   5  -4  13       18.92       18.54     15.57 o 
  -5  -3  13        0.10        0.00     13.71 o 
  -4  -3  13        4.34        2.16     14.30 o 
  -3  -3  13       97.05      129.23     17.58 o 
  -2  -3  13     1105.77      995.60     35.01 o 
  -1  -3  13        4.23       14.27     14.27 o 
   0  -3  13       68.73       71.04     21.22 o 
   1  -3  13        0.38        1.00     11.75 o 
   2  -3  13       14.92        7.29     13.81 o 
   3  -3  13        8.40       12.13     15.74 o 
   4  -3  13      209.76      237.94     22.68 o 
   5  -3  13       74.08       32.02     20.56 o 
   6  -3  13       22.68       16.37     18.23 o 
  -6  -2  13        5.56       24.46     13.87 o 
  -5  -2  13       47.14       65.01     17.98 o 
  -4  -2  13      280.38      265.39     21.94 o 
  -3  -2  13       27.32       18.49     16.10 o 
  -2  -2  13       84.87       60.67     17.06 o 
  -1  -2  13       59.66       66.60     14.62 o 
   0  -2  13      465.58      465.78     17.52 o 
   1  -2  13      104.28      122.21     15.37 o 
   2  -2  13      237.13      245.98     21.43 o 
   3  -2  13        0.07       14.15     14.28 o 
   4  -2  13      199.27      175.99     23.21 o 
   5  -2  13        8.25       14.67     14.29 o 
   6  -2  13      212.63      209.64     26.46 o 
  -6  -1  13        0.83        8.32     14.91 o 
  -5  -1  13       56.29       41.73     19.70 o 
  -4  -1  13        0.53        1.09     16.69 o 
  -3  -1  13      224.09      182.88     21.38 o 
  -2  -1  13      397.83      469.41     26.81 o 
  -1  -1  13      355.38      364.54     23.13 o 
   0  -1  13     1891.08     2084.12     32.88 o 
   1  -1  13        0.40        2.83     12.34 o 
   2  -1  13     1605.41     1653.98     45.14 o 
   3  -1  13      200.76      216.63     19.69 o 
   4  -1  13        5.12        4.63     14.69 o 
   5  -1  13       30.93       27.40     18.00 o 
   6  -1  13        1.59       17.13     13.83 o 
   7  -1  13        0.31        2.46     16.18 o 
  -6   0  13      220.59      175.95     23.71 o 
  -5   0  13      404.19      374.70     29.24 o 
  -4   0  13       63.56       77.54     17.33 o 
  -3   0  13      248.26      247.15     24.14 o 
  -2   0  13      313.83      321.26     26.00 o 
  -1   0  13       47.55       41.24     16.01 o 
   0   0  13     1824.35     2286.85     34.46 o 
   1   0  13      120.10      109.85     14.64 o 
   2   0  13      121.17      118.76     16.28 o 
   3   0  13       38.36       42.64     15.19 o 
   4   0  13      166.80      183.34     19.43 o 
   5   0  13        9.83        1.16     15.78 o 
   6   0  13       23.84        4.77     15.41 o 
   7   0  13        2.49       12.17     15.55 o 
  -6   1  13        0.95       19.48     17.83 o 
  -5   1  13        0.83        8.39     17.13 o 
  -4   1  13       18.57       17.16     16.66 o 
  -3   1  13        9.89       28.97     14.03 o 
  -2   1  13      897.10     1027.56     37.66 o 
  -1   1  13      122.14       84.65     22.32 o 
   0   1  13      103.79      143.53     34.67 o 
   1   1  13      275.78      358.56     20.96 o 
   2   1  13      184.86      157.67     18.48 o 
   3   1  13       27.64       24.04     13.16 o 
   4   1  13      207.98      239.86     21.08 o 
   5   1  13      203.69      192.08     22.13 o 
   6   1  13      125.72       96.21     20.43 o 
   7   1  13       12.73        5.97     14.42 o 
  -5   2  13      127.31      144.35     19.32 o 
  -4   2  13       63.63      103.95     16.80 o 
  -3   2  13      271.34      342.86     24.34 o 
  -2   2  13       27.03       33.16     15.37 o 
  -1   2  13      413.69      516.24     27.18 o 
   0   2  13      110.93      130.10     14.09 o 
   1   2  13        3.67       12.31     12.31 o 
   2   2  13      264.00      278.77     21.03 o 
   3   2  13      607.25      578.67     27.37 o 
   4   2  13        9.74        6.08     13.55 o 
   5   2  13       16.22       30.12     11.03 o 
   6   2  13      132.86      140.51     17.53 o 
   7   2  13        8.59        3.58     14.22 o 
  -5   3  13       21.73       18.19     17.60 o 
  -4   3  13        5.14       17.53     15.78 o 
  -3   3  13       50.89       62.61     16.48 o 
  -2   3  13      430.49      440.82     25.85 o 
  -1   3  13      147.68      134.02     19.31 o 
   0   3  13       94.03      107.00     11.74 o 
   1   3  13     1485.55     1633.88     43.44 o 
   2   3  13      454.31      481.58     25.31 o 
   3   3  13        4.58       11.53     12.42 o 
   4   3  13       65.60       79.13     14.89 o 
   5   3  13       29.34        8.50     14.90 o 
   6   3  13        2.83       25.93     12.31 o 
   7   3  13      138.75      158.42     19.68 o 
  -5   4  13       42.09       40.06     17.16 o 
  -4   4  13        9.34        7.14     16.76 o 
  -3   4  13      558.40      536.38     31.25 o 
  -2   4  13      390.83      400.22     27.01 o 
  -1   4  13       12.46       11.71     15.98 o 
   0   4  13        0.63        9.28     13.43 o 
   1   4  13        2.96       13.90     13.90 o 
   2   4  13        0.93        8.67     12.17 o 
   3   4  13      637.63      670.86     30.36 o 
   4   4  13       97.93       99.71     16.00 o 
   5   4  13      403.90      418.15     26.25 o 
   6   4  13       35.88       29.40     16.53 o 
   7   4  13       53.91       34.93     15.36 o 
  -5   5  13        0.22        2.44     13.17 o 
  -4   5  13       10.51       38.52     14.57 o 
  -3   5  13       13.39        7.03     17.51 o 
  -2   5  13       73.53       59.07     16.40 o 
  -1   5  13      386.92      397.88     27.97 o 
   0   5  13      178.67      179.61     14.02 o 
   1   5  13       14.42        2.07     15.93 o 
   2   5  13      198.04      213.67     19.83 o 
   3   5  13      819.05      877.73     34.13 o 
   4   5  13        1.53        5.26     12.51 o 
   5   5  13        0.50       16.60     13.89 o 
   6   5  13      237.60      179.21     22.14 o 
   7   5  13        4.08        7.02     14.94 o 
  -4   6  13       81.49       84.34     19.28 o 
  -3   6  13       54.24       46.98     17.42 o 
  -2   6  13       20.08       41.21     16.73 o 
  -1   6  13     1086.96     1143.36     40.52 o 
   0   6  13      248.48      276.30     17.81 o 
   1   6  13        0.75       10.93     14.62 o 
   2   6  13      141.83      130.74     19.24 o 
   3   6  13       47.42       31.53     15.44 o 
   4   6  13      288.83      305.02     23.65 o 
   5   6  13       27.81       41.86     16.00 o 
   6   6  13       52.41       36.36     15.55 o 
   7   6  13       11.65       15.43     17.39 o 
  -4   7  13        7.15       13.59     16.62 o 
  -3   7  13       76.01       96.53     18.64 o 
  -2   7  13        9.69       26.86     14.85 o 
  -1   7  13       36.39       59.92     14.74 o 
   0   7  13      354.05      354.50     18.96 o 
   1   7  13       19.60       21.75     16.88 o 
   2   7  13       18.96       22.29     15.47 o 
   3   7  13      124.48      113.48     18.09 o 
   4   7  13        9.25       10.13     14.94 o 
   5   7  13      101.17       83.70     20.98 o 
   6   7  13        1.86        8.42     14.06 o 
  -3   8  13       10.32        8.80     17.59 o 
  -2   8  13      170.44      205.75     22.58 o 
  -1   8  13       60.77      103.53     18.58 o 
   0   8  13      341.72      360.83     23.85 o 
   1   8  13       81.03       75.38     18.41 o 
   2   8  13      362.94      339.46     25.97 o 
   3   8  13      145.02      145.25     19.54 o 
   4   8  13       53.79       26.81     16.82 o 
   5   8  13        0.31        9.59     14.20 o 
   6   8  13      144.83      129.11     23.00 o 
  -2   9  13        3.23       16.82     17.54 o 
  -1   9  13       53.77       62.95     18.92 o 
   0   9  13       19.61        2.59     11.97 o 
   1   9  13       86.82       75.73     17.74 o 
   2   9  13       89.49       95.86     17.63 o 
   3   9  13       57.21       75.57     16.54 o 
   4   9  13       22.68       13.22     16.90 o 
   5   9  13      211.35      237.49     22.10 o 
  -1  10  13        1.65        5.27     14.23 o 
   0  10  13        0.87       11.48     10.76 o 
   1  10  13        6.98        3.81     15.14 o 
   2  10  13      113.49      143.80     19.39 o 
   3  10  13        0.07        6.14     14.76 o 
   4  10  13      149.59      117.44     19.61 o 
   1  11  13       21.27        3.93     18.30 o 
   2  11  13       35.89       29.21     16.39 o 
  -2  -7  14       10.05       15.92     15.92 o 
  -1  -7  14       10.24       15.53     14.00 o 
   0  -7  14       32.36       24.98     12.92 o 
   1  -7  14        0.01       16.16     16.16 o 
  -3  -6  14        0.46       20.71     14.18 o 
  -2  -6  14      131.01      134.02     20.71 o 
  -1  -6  14       11.50       10.93     15.58 o 
   0  -6  14       41.26       21.29     12.02 o 
   1  -6  14       37.16       64.36     14.18 o 
   2  -6  14       10.46        7.05     16.02 o 
   3  -6  14        2.27        3.62     16.49 o 
  -4  -5  14       20.29        8.88     16.75 o 
  -3  -5  14       10.32       19.59     15.78 o 
  -2  -5  14       48.91       41.81     16.95 o 
  -1  -5  14       37.35       37.63     15.12 o 
   0  -5  14      172.64      167.63     14.23 o 
   1  -5  14        5.05       13.59     13.59 o 
   2  -5  14       28.02       15.15     14.32 o 
   3  -5  14        3.51        9.60     15.46 o 
   4  -5  14       64.38       69.63     18.83 o 
  -4  -4  14       52.00       52.51     15.69 o 
  -3  -4  14      181.99      179.02     21.29 o 
  -2  -4  14        0.02       13.67     14.79 o 
  -1  -4  14        0.42        7.33     14.09 o 
   0  -4  14      181.89      178.69     14.04 o 
   1  -4  14       41.56       57.85     15.31 o 
   2  -4  14       71.28       34.60     18.28 o 
   3  -4  14        2.78        4.81     13.69 o 
   4  -4  14       41.62       18.82     19.79 o 
   5  -4  14      110.86      126.86     20.50 o 
  -5  -3  14       56.86       40.68     18.44 o 
  -4  -3  14        4.26        1.11     13.35 o 
  -3  -3  14        0.90       15.33     15.33 o 
  -2  -3  14        0.55        6.25     14.00 o 
  -1  -3  14        1.30       11.19     14.93 o 
   0  -3  14      125.78      120.04     17.31 o 
   1  -3  14      340.94      352.41     26.30 o 
   2  -3  14        0.11        7.93     14.71 o 
   3  -3  14       16.04        7.21     12.75 o 
   4  -3  14        0.02        2.56     15.45 o 
   5  -3  14       10.13       18.24     18.24 o 
  -5  -2  14       24.54       36.89     14.98 o 
  -4  -2  14       17.46        0.00     16.96 o 
  -3  -2  14       29.69        5.49     17.78 o 
  -2  -2  14      175.80      167.05     21.74 o 
  -1  -2  14      454.13      481.09     26.51 o 
   0  -2  14      321.61      318.22     16.27 o 
   1  -2  14        4.15       10.63     12.41 o 
   2  -2  14       75.42       66.97     17.24 o 
   3  -2  14       21.74       29.58     14.59 o 
   4  -2  14      284.88      279.47     25.57 o 
   5  -2  14      106.54      105.87     19.36 o 
   6  -2  14        0.23       27.30     15.42 o 
  -5  -1  14       13.02       17.09     17.21 o 
  -4  -1  14       56.13       67.32     19.04 o 
  -3  -1  14      224.80      230.89     25.17 o 
  -2  -1  14       34.79       20.28     19.28 o 
  -1  -1  14       38.69       24.31     16.26 o 
   0  -1  14      100.76       96.29     13.36 o 
   1  -1  14      215.63      203.19     19.67 o 
   2  -1  14       23.67        7.70     14.45 o 
   3  -1  14       97.19      153.28     20.27 o 
   4  -1  14       70.53       67.08     19.94 o 
   5  -1  14        3.33       11.43     12.98 o 
   6  -1  14        3.81        0.00     15.04 o 
  -5   0  14       84.11      109.09     19.58 o 
  -4   0  14       58.50       42.02     19.04 o 
  -3   0  14      115.24      112.55     21.71 o 
  -2   0  14      378.39      399.45     27.33 o 
  -1   0  14        8.08       12.42     14.62 o 
   0   0  14       14.13       12.48     12.48 o 
   1   0  14        0.53        1.00      9.45 o 
   2   0  14       28.43       23.42     15.05 o 
   3   0  14       28.89       23.64     14.02 o 
   4   0  14       20.03       22.87     15.65 o 
   5   0  14       22.12       35.79     15.37 o 
   6   0  14       10.60        0.00     16.30 o 
  -5   1  14       31.68       66.45     17.87 o 
  -4   1  14       10.13       31.71     15.66 o 
  -3   1  14      110.09       70.15     18.35 o 
  -2   1  14        0.86       16.06     16.06 o 
  -1   1  14       42.81       38.47     14.96 o 
   0   1  14        0.09        1.31      9.17 o 
   1   1  14       14.51       14.12     14.37 o 
   2   1  14      291.48      245.38     22.85 o 
   3   1  14      659.45      745.70     31.80 o 
   4   1  14      397.91      389.85     25.60 o 
   5   1  14        0.92       26.02     12.51 o 
   6   1  14        0.00        4.90     15.18 o 
  -5   2  14       28.35       16.40     20.15 o 
  -4   2  14      321.21      286.93     25.86 o 
  -3   2  14      797.08      783.55     35.70 o 
  -2   2  14        1.59        0.00     15.11 o 
  -1   2  14      534.12      634.74     31.10 o 
   0   2  14      238.20      299.30     28.78 o 
   1   2  14        8.87       16.67     14.09 o 
   2   2  14      417.35      462.97     26.01 o 
   3   2  14       73.05       83.53     16.82 o 
   4   2  14        1.15        8.78     12.86 o 
   5   2  14       18.76        4.58     14.84 o 
   6   2  14       16.56        6.02     14.86 o 
   7   2  14       22.75       51.11     15.21 o 
  -5   3  14      166.88      125.50     23.96 o 
  -4   3  14       11.16       16.31     17.67 o 
  -3   3  14      104.41      110.26     19.01 o 
  -2   3  14        1.25       15.90     15.90 o 
  -1   3  14      303.70      374.23     25.50 o 
   0   3  14      120.07      107.72     13.19 o 
   1   3  14       20.58       14.43     13.29 o 
   2   3  14       13.98       12.19     13.49 o 
   3   3  14       62.09       66.37     14.48 o 
   4   3  14      107.36      116.76     18.02 o 
   5   3  14      435.82      430.52     26.07 o 
   6   3  14      314.53      303.11     23.65 o 
   7   3  14       29.37        1.19     16.97 o 
  -4   4  14       27.70       25.19     17.00 o 
  -3   4  14       25.00       21.04     17.79 o 
  -2   4  14      403.35      381.44     29.32 o 
  -1   4  14     1157.23     1270.42     43.76 o 
   0   4  14        1.75        0.74     10.98 o 
   1   4  14      667.40      775.39     34.01 o 
   2   4  14      337.05      346.45     24.07 o 
   3   4  14      215.35      202.48     21.92 o 
   4   4  14      404.23      409.03     26.20 o 
   5   4  14      124.76      135.46     20.18 o 
   6   4  14        8.07       53.60     14.13 o 
   7   4  14       29.84       38.51     16.01 o 
  -4   5  14      146.22      110.66     22.40 o 
  -3   5  14      434.62      402.88     31.06 o 
  -2   5  14        0.05        8.60     16.27 o 
  -1   5  14      139.14      207.49     20.90 o 
   0   5  14        0.16        8.27     10.60 o 
   1   5  14     1440.79     1637.96     48.48 o 
   2   5  14       84.26       76.16     17.80 o 
   3   5  14       32.85        4.32     15.76 o 
   4   5  14      111.95       92.86     18.72 o 
   5   5  14       40.33       36.56     15.08 o 
   6   5  14       22.43       62.77     17.12 o 
  -4   6  14        8.28       17.96     16.46 o 
  -3   6  14      102.97       68.02     20.84 o 
  -2   6  14       30.36       24.23     18.53 o 
  -1   6  14       22.47        7.58     17.36 o 
   0   6  14      297.84      339.55     18.75 o 
   1   6  14      443.25      479.50     31.35 o 
   2   6  14      297.17      293.85     23.84 o 
   3   6  14      107.38      124.23     18.40 o 
   4   6  14        5.32        0.00     14.47 o 
   5   6  14      115.62      146.53     19.34 o 
   6   6  14       43.45       56.35     15.24 o 
  -3   7  14       90.06      107.06     20.18 o 
  -2   7  14      113.74       98.02     19.65 o 
  -1   7  14      144.73      123.19     20.55 o 
   0   7  14        1.94        8.97     10.65 o 
   1   7  14        1.52       18.79     13.59 o 
   2   7  14       86.29       99.52     19.14 o 
   3   7  14       10.34        0.00     14.78 o 
   4   7  14       51.77       52.67     15.58 o 
   5   7  14       21.06       36.81     15.59 o 
   6   7  14        7.14        3.75     15.35 o 
  -2   8  14       20.79       24.10     16.74 o 
  -1   8  14       31.67       21.41     18.12 o 
   0   8  14        5.34       28.06     15.19 o 
   1   8  14      306.79      355.39     27.19 o 
   2   8  14       33.52       35.22     16.83 o 
   3   8  14       26.18        1.25     17.73 o 
   4   8  14       33.68       33.34     16.67 o 
   5   8  14       97.08       91.42     20.88 o 
  -1   9  14       18.98       40.76     15.22 o 
   0   9  14        8.90        1.28     12.33 o 
   1   9  14        1.29        9.31     16.16 o 
   2   9  14        5.37       15.56     16.83 o 
   3   9  14        7.77       17.77     14.70 o 
   4   9  14       61.06       71.04     18.95 o 
   0  10  14       17.05       35.49     14.32 o 
   1  10  14       20.74       22.88     17.47 o 
   2  10  14       44.05       26.38     17.54 o 
   3  10  14       70.77       64.92     19.76 o 
  -1  -6  15       19.87       13.64     16.04 o 
   0  -6  15        1.33        7.04     10.45 o 
   1  -6  15      118.05      115.67     22.68 o 
  -3  -5  15      174.15      162.35     22.74 o 
  -2  -5  15      106.48      123.35     19.70 o 
  -1  -5  15        4.58       15.56     15.56 o 
   0  -5  15        4.80        0.55     10.30 o 
   1  -5  15       16.91       26.23     12.65 o 
   2  -5  15        3.05        2.43     16.04 o 
   3  -5  15        2.28        1.24     14.79 o 
  -3  -4  15        7.44       14.84     15.80 o 
  -2  -4  15        0.47        3.40     14.38 o 
  -1  -4  15       25.57        7.75     14.72 o 
   0  -4  15       10.51        2.11     10.37 o 
   1  -4  15       38.77        9.50     16.96 o 
   2  -4  15        1.27        6.08     14.35 o 
   3  -4  15      270.55      248.26     27.58 o 
   4  -4  15       18.35        0.00     18.34 o 
  -4  -3  15        9.32       22.55     13.71 o 
  -3  -3  15       17.81       25.46     14.91 o 
  -2  -3  15      108.85       85.07     18.72 o 
  -1  -3  15      518.44      500.88     29.31 o 
   0  -3  15      146.00      148.19     12.79 o 
   1  -3  15       31.60       31.57     15.79 o 
   2  -3  15      100.00      109.76     20.05 o 
   3  -3  15       20.40       14.02     15.79 o 
   4  -3  15       81.45       76.88     20.98 o 
  -4  -2  15        2.33       13.37     17.11 o 
  -3  -2  15        1.69        4.70     14.82 o 
  -2  -2  15       18.54        6.79     15.98 o 
  -1  -2  15        0.03       14.87     14.87 o 
   0  -2  15      159.21      168.64     18.82 o 
   1  -2  15        1.35       17.26     12.05 o 
   2  -2  15      443.72      412.66     29.70 o 
   3  -2  15       39.07       32.00     15.73 o 
   4  -2  15       11.46        5.40     14.90 o 
   5  -2  15       28.13       31.16     18.51 o 
  -4  -1  15       25.93       37.39     18.64 o 
  -3  -1  15       79.75       61.57     19.26 o 
  -2  -1  15      159.21      196.11     20.70 o 
  -1  -1  15       67.81       79.88     17.64 o 
   0  -1  15      781.23      864.78     39.22 o 
   1  -1  15       66.00       49.28     17.24 o 
   2  -1  15      131.61      133.34     18.83 o 
   3  -1  15       46.52       29.75     14.05 o 
   4  -1  15       58.31       36.09     16.48 o 
   5  -1  15        1.59       12.06     17.58 o 
  -4   0  15      165.33      201.22     22.59 o 
  -3   0  15        6.69       16.98     16.98 o 
  -2   0  15        1.58        4.79     16.70 o 
  -1   0  15      173.79      183.92     22.34 o 
   0   0  15        3.43        4.84      9.58 o 
   1   0  15       14.45       12.91     13.67 o 
   2   0  15       19.34       39.20     13.87 o 
   3   0  15        1.90       17.00     17.00 o 
   4   0  15      184.60      172.40     22.80 o 
   5   0  15       24.09       31.55     17.06 o 
   6   0  15      105.96      120.67     19.41 o 
  -4   1  15        0.54       12.95     16.29 o 
  -3   1  15        2.44        7.51     17.73 o 
  -2   1  15       16.53       24.31     18.46 o 
  -1   1  15      345.88      360.30     27.11 o 
   0   1  15        3.88       13.38      9.44 o 
   1   1  15      335.80      346.08     24.27 o 
   2   1  15      616.52      591.65     33.85 o 
   3   1  15       30.52       30.63     15.38 o 
   4   1  15        2.44        5.00     14.75 o 
   5   1  15       76.63       37.89     17.44 o 
   6   1  15        5.74        6.45     15.02 o 
  -4   2  15       16.81       32.78     15.46 o 
  -3   2  15        1.22        5.09     17.89 o 
  -2   2  15       84.39      110.85     20.82 o 
  -1   2  15        0.12        7.34     15.49 o 
   0   2  15       76.27       80.92     14.38 o 
   1   2  15      778.69      940.24     38.95 o 
   2   2  15       13.34        2.19     13.61 o 
   3   2  15       23.26       27.70     11.96 o 
   4   2  15       29.15       24.95     14.13 o 
   5   2  15       25.79       19.64     14.60 o 
   6   2  15        1.75       13.78     15.06 o 
  -4   3  15       68.74       71.36     19.99 o 
  -3   3  15        8.70       31.31     17.22 o 
  -2   3  15       20.05       16.63     17.45 o 
  -1   3  15      287.39      315.58     25.70 o 
   0   3  15       43.41       45.15     20.89 o 
   1   3  15       53.99       58.39     17.24 o 
   2   3  15      265.07      298.67     22.84 o 
   3   3  15      137.88      116.18     18.94 o 
   4   3  15      195.52      205.84     22.21 o 
   5   3  15       17.67       17.07     16.23 o 
   6   3  15        6.72       11.15     16.79 o 
  -4   4  15       29.04       10.58     19.84 o 
  -3   4  15      211.62      212.62     24.14 o 
  -2   4  15        2.15       10.48     14.83 o 
  -1   4  15      164.43      176.95     24.22 o 
   0   4  15        1.85        3.72     12.31 o 
   1   4  15       94.02      108.45     19.16 o 
   2   4  15        6.17       10.63     14.66 o 
   3   4  15      419.11      457.97     27.63 o 
   4   4  15       50.73       42.02     15.19 o 
   5   4  15      104.59       82.41     19.30 o 
   6   4  15        2.05        2.53     14.81 o 
  -3   5  15      295.69      285.15     29.76 o 
  -2   5  15      263.01      288.04     26.78 o 
  -1   5  15        0.94       18.56     17.01 o 
   0   5  15        0.71       14.57     11.16 o 
   1   5  15      189.85      212.66     23.17 o 
   2   5  15        4.36        2.45     14.94 o 
   3   5  15      191.33      167.33     21.09 o 
   4   5  15       86.37       82.70     18.69 o 
   5   5  15        7.86       19.96     14.60 o 
   6   5  15        0.11       21.40     14.42 o 
  -3   6  15       15.63       48.68     17.87 o 
  -2   6  15       88.89       76.20     22.19 o 
  -1   6  15      135.68      175.29     22.73 o 
   0   6  15       18.34       31.28     11.11 o 
   1   6  15        5.56       10.60     15.40 o 
   2   6  15        1.07        8.94     15.58 o 
   3   6  15      124.08      139.14     20.92 o 
   4   6  15      245.02      244.34     25.26 o 
   5   6  15       76.77       83.57     18.91 o 
  -2   7  15       70.37       67.90     17.97 o 
  -1   7  15      335.51      333.89     27.21 o 
   0   7  15      253.51      218.41     18.37 o 
   1   7  15       75.49       85.49     18.99 o 
   2   7  15        8.21       36.70     15.26 o 
   3   7  15      407.82      419.61     29.12 o 
   4   7  15       22.86       35.67     17.84 o 
   5   7  15        3.47        0.00     16.11 o 
  -1   8  15      152.23      161.49     22.75 o 
   0   8  15        0.38        4.19     12.85 o 
   1   8  15      164.96      119.39     23.68 o 
   2   8  15      107.16      106.55     21.72 o 
   3   8  15       19.17       39.44     14.69 o 
   4   8  15       26.52       31.26     14.24 o 
   0   9  15      166.59      152.89     20.98 o 
   1   9  15      156.92      164.90     22.98 o 
   2   9  15       91.88      101.67     19.46 o 
   3   9  15       21.95        0.00     17.66 o 
   0  -5  16       97.31       78.60     13.98 o 
  -2  -4  16       61.51       85.26     16.99 o 
  -1  -4  16       24.66       46.68     16.36 o 
   0  -4  16       34.22       58.22     12.15 o 
   1  -4  16       14.36       31.07     15.65 o 
   2  -4  16       30.00       55.24     17.03 o 
  -3  -3  16       24.53       35.07     16.94 o 
  -2  -3  16        0.04       14.16     15.38 o 
  -1  -3  16      143.07      137.21     22.72 o 
   0  -3  16      129.45      153.22     30.28 o 
   1  -3  16       68.29      100.48     19.32 o 
   2  -3  16      121.02      178.79     19.80 o 
   3  -3  16       96.21      111.51     21.33 o 
  -3  -2  16       68.62       81.98     19.01 o 
  -2  -2  16       64.45       64.07     19.33 o 
  -1  -2  16        8.56        3.52     16.10 o 
   0  -2  16      134.61      125.31     14.83 o 
   1  -2  16        3.35        4.86     14.95 o 
   2  -2  16      394.80      395.88     30.00 o 
   3  -2  16        1.07        4.07     14.34 o 
   4  -2  16        9.16       19.66     19.66 o 
  -3  -1  16        1.34       17.51     17.51 o 
  -2  -1  16      101.99       62.22     21.76 o 
  -1  -1  16       27.70       27.60     17.38 o 
   0  -1  16        4.76       27.74     27.74 o 
   1  -1  16      692.68      674.92     33.69 o 
   2  -1  16      241.11      269.87     24.51 o 
   3  -1  16       11.31        1.37     15.31 o 
   4  -1  16       25.93       25.59     20.59 o 
  -3   0  16      382.54      347.90     30.73 o 
  -2   0  16      187.44      204.57     24.84 o 
  -1   0  16       21.85       12.40     17.83 o 
   0   0  16       15.52       25.70     10.32 o 
   1   0  16       10.11       15.15     13.17 o 
   2   0  16        1.62        5.30     13.11 o 
   3   0  16       54.21       59.01     17.57 o 
   4   0  16       96.38      102.39     20.37 o 
   5   0  16        8.39        1.38     16.28 o 
  -3   1  16       94.33      150.20     22.66 o 
  -2   1  16        9.02       24.90     17.65 o 
  -1   1  16       70.07       99.51     20.19 o 
   0   1  16        6.60        0.60     10.73 o 
   1   1  16       11.48        3.65     13.45 o 
   2   1  16       34.64       37.34     18.37 o 
   3   1  16      412.78      447.34     30.06 o 
   4   1  16      104.77       94.74     19.55 o 
   5   1  16        1.69        9.39     14.95 o 
  -3   2  16        0.77        1.41     17.75 o 
  -2   2  16      205.82      216.00     25.23 o 
  -1   2  16      459.23      460.12     33.23 o 
   0   2  16      540.06      659.91     26.09 o 
   1   2  16      104.51      122.69     23.39 o 
   2   2  16       85.83      121.08     17.79 o 
   3   2  16        5.62        0.00     15.30 o 
   4   2  16      138.93      156.71     19.32 o 
   5   2  16       28.36       27.16     15.70 o 
  -3   3  16       12.21       26.20     17.98 o 
  -2   3  16       34.91       53.46     19.09 o 
  -1   3  16       62.46       70.92     21.56 o 
   0   3  16      262.64      316.18     19.74 o 
   1   3  16       88.73       89.66     22.12 o 
   2   3  16      397.79      383.69     28.95 o 
   3   3  16       65.67       87.15     16.84 o 
   4   3  16      216.38      220.23     22.04 o 
   5   3  16      199.22      213.31     24.11 o 
  -3   4  16        0.48       11.17     17.90 o 
  -2   4  16       80.69      114.65     21.34 o 
  -1   4  16      187.54      205.91     25.51 o 
   0   4  16     1309.06     1458.04     35.97 o 
   1   4  16       30.55       12.55     21.17 o 
   2   4  16       50.73       48.14     19.44 o 
   3   4  16       19.61        2.54     13.46 o 
   4   4  16        1.10        9.05     14.82 o 
   5   4  16        5.07       23.32     15.51 o 
  -2   5  16        2.28        2.80     18.80 o 
  -1   5  16       69.98       78.57     21.36 o 
   0   5  16        6.90        9.97     12.19 o 
   1   5  16      145.32      114.30     22.26 o 
   2   5  16        3.83        1.36     16.43 o 
   3   5  16       14.57       20.41     14.92 o 
   4   5  16       25.64       23.26     14.92 o 
   5   5  16       75.37       45.97     19.76 o 
  -2   6  16       37.73       47.58     20.73 o 
  -1   6  16       66.24       59.65     24.16 o 
   0   6  16        3.44        0.74     30.65 o 
   1   6  16        9.90        8.67     17.21 o 
   2   6  16      428.30      407.74     29.28 o 
   3   6  16        0.09       14.46     15.73 o 
   4   6  16        3.45        6.52     15.38 o 
  -1   7  16      169.76      198.01     26.18 o 
   0   7  16       57.99       35.27     33.25 o 
   1   7  16      237.29      251.14     27.91 o 
   2   7  16        0.03       12.72     17.02 o 
   3   7  16      349.87      319.11     29.21 o 
   4   7  16       12.62        4.00     17.24 o 
   1   8  16      196.71      224.72     26.01 o 
   2   8  16      109.01      113.22     22.28 o 
   3   8  16       45.38       36.08     17.42 o 
  -1  -3  17      123.14      105.56     15.08 o 
   0  -3  17        1.34        5.32     12.27 o 
   1  -3  17       12.53       15.47     15.47 o 
  -1  -2  17        0.80        2.52     15.92 o 
   0  -2  17      181.48      171.53    119.61 o 
   1  -2  17        5.30       16.81     16.21 o 
   2  -2  17        0.42       27.48     15.96 o 
  -2  -1  17      192.91      159.30     17.60 o 
  -1  -1  17       68.50        2.54     17.87 o 
   0  -1  17      256.04      142.18    108.16 o 
   1  -1  17        7.57       18.86     18.86 o 
   2  -1  17       75.57      104.61     21.13 o 
   3  -1  17       35.18       75.07     16.77 o 
  -2   0  17       19.57       12.26     19.27 o 
  -1   0  17      221.00      175.52     20.20 o 
   0   0  17       84.74       38.41     41.96 o 
   1   0  17       96.20      121.00     18.67 o 
   2   0  17       66.70       62.44     20.72 o 
   3   0  17        0.09       18.65     18.65 o 
   4   0  17        7.46        4.41     18.04 o 
  -2   1  17       32.98       15.35     19.61 o 
  -1   1  17       30.86        9.62     18.84 o 
   0   1  17       69.62       66.20     80.53 o 
   1   1  17        2.09        1.28     16.30 o 
   2   1  17      386.90      391.30     29.47 o 
   3   1  17       37.36       21.90     18.02 o 
   4   1  17      242.67      258.10     27.18 o 
  -2   2  17      158.23      129.61     19.60 o 
  -1   2  17      266.05      211.36     18.75 o 
   0   2  17        1.41       12.96     12.46 o 
   1   2  17        2.75        1.43     17.01 o 
   2   2  17      180.62      163.10     22.70 o 
   3   2  17       61.96       58.96     19.48 o 
   4   2  17       54.50       45.90     18.85 o 
  -2   3  17       10.01       13.15     19.65 o 
  -1   3  17       13.17       48.14     19.48 o 
   0   3  17       70.31       46.36     36.51 o 
   1   3  17       40.60       45.27     22.41 o 
   2   3  17       85.28       53.08     20.09 o 
   3   3  17       10.95       16.01     16.90 o 
   4   3  17       47.83       32.27     17.80 o 
  -1   4  17       51.45       13.44     22.69 o 
   0   4  17       53.28       55.08     16.28 o 
   1   4  17      837.63      869.26     43.26 o 
   2   4  17      113.54       73.47     19.77 o 
   3   4  17      139.39      112.79     20.06 o 
   4   4  17        3.94       17.52     17.52 o 
  -1   5  17      100.35       67.03     24.84 o 
   0   5  17        6.94        2.32     21.50 o 
   1   5  17       50.28       73.17     19.38 o 
   2   5  17       15.88       34.74     15.45 o 
   3   5  17        1.28        8.19     12.86 o 
   0   6  17        0.60        2.66     11.93 o 
   1   6  17       79.49       83.20     19.56 o 
   2   6  17      238.66      200.72     26.43 o 
   3   6  17      398.87      418.27     28.68 o 
   0   0  18       47.48       25.99     15.33 o 
   1   0  18       34.45       11.87     17.79 o 
   0   1  18       37.24        6.00     18.49 o 
   1   1  18      147.54      187.30     22.12 o 
   2   1  18       83.56       77.13     21.15 o 
   0   2  18        0.03        1.93     40.16 o 
   1   2  18       11.00       17.77     17.77 o 
   2   2  18        0.50        2.70     15.45 o 
   0   3  18      101.62      103.83     16.54 o 
   1   3  18       13.44       24.25     17.05 o 
   2   3  18       67.42       54.48     18.73 o 
   1   4  18        2.67       14.54     18.02 o 
                                                 
